# Supplementary material for: Commitment to Myogenic Differentiation Significantly Aggravates the RNA Phenotype in Myotonic Dystrophy Type 1
Source: Neuropathol Appl Neurobiol. 2026 Mar 18;52(2):e70069. doi: 10.1111/nan.70069 (PMC12997521; doi:10.1111/nan.70069)
Supplement: Supplementary file 2 — Table S1: Supporting Information. [file NAN-52-e70069-s002.xlsx]

## Sheet: Day-2
	logFC	AveExpr	P.Value	adj.P.Val
MUC15	-6.36102	-3.25507	8.8852e-08	5.39649e-05
BCHE	-5.90125	-0.802142	3.87898e-09	4.71185e-06
IGHV3-74	-5.2373	-4.20124	7.58023e-07	0.000299789
GPR158	-4.67074	-2.24883	1.1555e-05	0.00297734
LINC01098	-4.52347	-3.24335	1.42018e-06	0.000501714
CACNA2D4	-4.32048	-1.02219	6.52114e-07	0.000270484
MAGEC2	-4.13835	-4.08094	3.65771e-05	0.00797475
EPHA3	-4.01587	-5.13598	6.14136e-05	0.0116044
TFAP2A	-3.05251	-0.891662	7.53973e-05	0.013937
FAM133A	-2.65531	-0.60156	1.03744e-05	0.00275668
CD163L1	-2.54489	0.319329	1.45726e-08	1.30433e-05
DPY19L2P1	-2.51936	-2.74339	0.000312564	0.0474595
MSR1	-2.48957	0.062003	0.000112359	0.0199038
PSMB9	-2.40527	2.5556	2.41889e-07	0.000124654
APCDD1	-2.40033	2.44491	0.000107857	0.0193075
VNN1	-2.17871	1.32954	6.02122e-05	0.0115053
DCN	-2.0613	3.69526	5.05218e-05	0.0101079
APOL3	-1.98373	1.88923	1.06816e-05	0.00279463
FBLN7	-1.88536	2.41363	1.44561e-06	0.000501714
APOL1	-1.87154	2.75634	5.14631e-06	0.00146252
MYH13	-1.77961	2.20275	8.81195e-06	0.00241703
HLA-B	-1.73243	8.01423	5.52837e-08	3.76062e-05
THEMIS2	-1.71428	3.19517	2.43571e-05	0.005753
PID1	-1.71387	2.781	3.8829e-10	9.43322e-07
PLEKHA7	-1.58618	2.51485	0.000248095	0.0390657
FLVCR2	-1.43059	5.18328	1.05908e-07	6.02111e-05
RCSD1	-1.43016	6.18292	7.01747e-07	0.000284141
CRMP1	-1.3622	5.23777	2.25225e-06	0.000696914
CDK18	-1.29739	5.56953	0.000184041	0.0303863
SOCS2	1.33818	2.51682	0.00018165	0.0302857
SERPINA9	1.37557	1.49026	9.67899e-07	0.000365168
ELN	1.52096	8.63188	2.18631e-06	0.000696914
KITLG	1.64927	3.5944	4.49815e-05	0.00932873
S100A4	1.64952	7.31993	1.21345e-05	0.00307998
SVIL	1.66609	4.36587	8.62109e-07	0.000333205
SLC14A1	1.72098	1.25076	1.47956e-05	0.00364657
NUPR1	1.72799	3.37508	8.34826e-05	0.0152656
BMP6	1.78957	-0.280617	2.84486e-09	4.03164e-06
CLU	1.8447	2.9922	4.36612e-09	4.95001e-06
CHD5	1.88701	-2.01602	0.000237921	0.0378139
HHIP	1.91959	-0.598199	4.94291e-08	3.50246e-05
PLEK2	1.98723	-3.14039	0.000303702	0.0466695
HENMT1	1.98882	1.05084	5.13625e-05	0.0101566
ADRA1D	2.04131	1.26651	2.01121e-09	3.42027e-06
EPHB2	2.04704	2.60778	6.62818e-09	6.63052e-06
TYMP	2.04751	-0.65548	0.000208351	0.0340694
TMEM156	2.12643	-0.514748	4.35115e-08	3.21721e-05
GPC4	2.14255	1.53465	0.000329348	0.0495654
CYTL1	2.16442	0.135212	0.000304617	0.0466695
PCDHGA12	2.20877	1.44105	3.89173e-07	0.000169699
AMPH	2.27923	-0.586417	6.63556e-05	0.0124005
CNTN3	2.30966	-1.44094	2.25393e-06	0.000696914
PGM5	2.31161	3.67254	7.52325e-11	2.55881e-07
KCNG1	2.31211	0.846262	2.62569e-09	4.03164e-06
FZD3	2.31225	-0.788338	4.56505e-05	0.0093534
CADM3	2.31525	4.6993	3.71467e-15	6.31717e-11
NFATC1	2.34902	1.41415	2.12953e-05	0.00517354
RPL39L	2.45616	0.358284	3.2897e-09	4.30343e-06
PLXDC2	2.55126	-0.514211	1.16724e-06	0.000422341
LRCH2	2.6084	-0.120061	9.81025e-06	0.00264814
ZNF185	2.63233	1.09357	5.85551e-09	6.22367e-06
GALNT6	2.79693	-3.91765	1.29944e-05	0.00324974
ACKR1	2.80074	0.354325	2.75844e-07	0.000130881
HCLS1	2.89437	0.246827	3.25168e-08	2.51355e-05
EPCAM	2.92879	-3.12364	0.000136291	0.0238944
NUP210	2.94589	-1.11018	3.3585e-05	0.0075151
CNKSR3	3.00037	0.221436	4.47458e-05	0.00932873
BEX1	3.00899	-1.70627	3.27638e-06	0.00097751
FRMD3	3.08082	-0.443869	1.06217e-07	6.02111e-05
RIBC2	3.14529	-4.79375	2.16909e-06	0.000696914
STXBP2	3.22801	-2.22163	0.000179783	0.0302713
POMC	3.24252	-3.71139	0.000144093	0.0247519
FBXO16	3.29791	-3.22712	2.24618e-05	0.00538007
ZNF788P	3.30444	-1.2165	1.60496e-06	0.000535175
ENPP4	3.43891	-2.50574	4.86516e-05	0.00984963
ZNF702P	3.6089	-3.06645	0.000217505	0.0352276
PSTPIP1	3.61227	-2.70184	3.23638e-07	0.000148751
NHS	3.76146	-1.0876	0.000232006	0.0372216
IRAK3	3.79308	-2.70183	5.29146e-05	0.0102393
SPTLC3	3.80938	-1.77665	4.20345e-05	0.00893549
GAL	3.81266	-3.92062	1.38148e-07	7.34173e-05
FAM83H	3.82392	0.472458	2.73142e-08	2.32253e-05
AMOT	3.82904	-1.53114	7.04022e-08	4.60485e-05
MGST1	3.87969	2.25775	1.44824e-12	8.20958e-09
JAKMIP2	3.89892	-0.996141	2.77062e-07	0.000130881
TENM4	3.92189	-1.09186	3.59293e-06	0.00105347
MMP10	3.92562	-4.51273	3.11463e-08	2.51355e-05
MTARC1	3.93995	-1.8039	0.000162998	0.0277194
PPP1R14C	3.94115	-3.56422	5.29845e-05	0.0102393
INA	3.94246	-3.32599	2.54667e-05	0.00585821
MMP1	3.9582	-2.06257	1.57126e-06	0.000534419
AEBP1	4.06626	-0.137248	3.55377e-05	0.00784876
LINC02182	4.08489	-5.09862	0.000266624	0.0415982
ENPP5	4.25273	-5.33738	3.72708e-05	0.00802313
IL13RA2	4.42086	-4.73188	3.59394e-10	9.43322e-07
LRRK2	4.4763	-1.15342	2.46399e-06	0.000748261
TAFA5	4.59392	-1.5215	1.23981e-09	2.5589e-06
MGP	4.69058	-2.90767	8.52356e-05	0.0154204
SULT4A1	4.70752	-4.11141	0.000143621	0.0247519
MALL	4.86902	-5.11288	5.16001e-06	0.00146252
PTER	5.0067	-4.34368	2.54915e-05	0.00585821
TSPYL5	5.1383	-4.08955	3.21128e-05	0.00728146
CCDC8	5.25016	-2.57259	4.86186e-07	0.000206702
RUNX3	5.30045	-0.198033	1.35423e-09	2.5589e-06
CD248	5.47576	-1.59796	3.80081e-07	0.000169699
CRISPLD1	5.51291	-2.48976	5.49561e-06	0.0015321
TRBC2	5.55629	-5.07392	2.6593e-07	0.000130881
LRRC3	5.72586	-4.79044	7.50224e-08	4.7253e-05
EPB41L3	5.82979	-2.5746	9.87754e-07	0.000365168
TTN-AS1	6.01984	-1.96515	1.34395e-07	7.34173e-05
PNPLA4	7.0463	-1.81452	1.17945e-08	1.11432e-05
STMN2	8.21302	-0.611699	8.11264e-14	6.89818e-10
TPTEP1	8.38007	-2.78598	9.68286e-12	4.11667e-08

## Sheet: Day1
	logFC	AveExpr	P.Value	adj.P.Val
MUC15	-7.61258	-3.25507	2.70548e-09	1.76959e-06
BCHE	-5.36495	-0.802142	4.43745e-12	1.50927e-08
LINC01098	-5.29641	-3.24335	1.52476e-07	3.87016e-05
GIMAP1	-5.27617	-6.12394	5.30824e-07	0.000110088
GPR158	-5.12629	-2.24883	1.00694e-06	0.000192405
HMGCLL1	-5.04715	-5.28055	4.7746e-06	0.00069399
WNT11	-4.8602	-4.52484	0.000149006	0.0118967
C1orf127	-4.56586	-4.628	2.83539e-06	0.000434402
OPN4	-4.36858	-2.6258	0.000103823	0.00869759
MAGEC2	-4.35733	-4.08094	6.35077e-05	0.00590171
CD33	-4.26731	-4.07324	1.85349e-05	0.00214425
GIMAP2	-3.85363	-1.16192	6.62665e-13	3.75643e-09
APOBEC3H	-3.84359	-4.48764	3.87752e-05	0.00394857
OR2S1P	-3.74037	-2.46496	0.000279293	0.0195459
LINC01378	-3.64615	-4.91588	4.7998e-05	0.00463781
TFAP2A	-3.64001	-0.891662	1.65306e-06	0.000286857
LYPD8	-3.4655	-2.99818	1.46489e-05	0.0017421
FAM133A	-3.38894	-0.60156	7.37425e-08	2.20011e-05
SLC2A5	-3.27167	0.148496	6.04451e-06	0.000849528
NRIR	-3.24304	-6.21877	0.000256375	0.018319
TNFSF10	-3.14081	-3.74591	2.70357e-06	0.000425713
PLEKHS1	-3.11049	-4.6832	0.000364225	0.0243858
NEUROG2	-3.00453	-3.62695	9.15019e-05	0.00782738
MFAP4	-2.93585	-1.7286	3.90116e-05	0.00394899
VNN2	-2.68454	-2.69739	2.52373e-05	0.00276894
IGHV3-74	-2.66975	-4.20124	0.000493321	0.0306506
PURPL	-2.63386	-0.978933	5.35446e-06	0.000765193
SCN2A	-2.61921	-1.19844	1.02316e-05	0.00131818
CMPK2	-2.60828	-3.09697	0.000336199	0.0227785
CPB2-AS1	-2.56329	-1.56154	9.39123e-05	0.00794563
TNFAIP6	-2.53568	-0.44037	0.000218872	0.0161132
FOXQ1	-2.52443	-4.86412	0.000189845	0.0143489
CD160	-2.42524	-3.01574	8.03646e-05	0.00704475
KCP	-2.37809	-2.58782	1.26088e-06	0.000230566
GBP1P1	-2.35598	-3.25182	0.000540999	0.0330944
ODF3B	-2.33289	-3.11901	0.000134401	0.0110952
EEPD1	-2.3231	1.72107	4.40689e-09	2.67656e-06
CD163L1	-2.24223	0.319329	0.000633854	0.0380617
INHBB	-2.22132	3.47432	5.12761e-09	2.90667e-06
DAPL1	-2.20679	-3.17386	1.10217e-05	0.00139876
ANGPTL1	-2.20266	-1.57543	3.94935e-05	0.00397412
CNNM1	-2.18118	-1.1163	1.43225e-05	0.00172683
TMEM140	-2.1696	-0.473267	3.30612e-07	7.39787e-05
PCDH10	-2.09926	4.3535	5.73136e-08	1.81152e-05
ZMIZ1-AS1	-2.07057	-0.557775	9.51944e-07	0.000186078
RASD2	-2.06003	1.13552	0.000327123	0.0222522
MSR1	-2.0585	0.062003	0.000100187	0.00843455
RTP4	-2.05568	-2.70523	4.12762e-05	0.00410493
LIPC	-2.02617	-0.21015	7.46644e-10	6.68285e-07
RAB3D	-2.00587	0.555755	4.51683e-07	9.57021e-05
CACNA2D4	-1.99756	-1.02219	7.58976e-06	0.00100055
CASP1	-1.99368	-1.23965	6.23706e-05	0.00582788
BCO2	-1.96983	-1.18793	0.000231513	0.0168974
SLITRK5	-1.95854	1.88575	6.83432e-10	6.68285e-07
SELENOP	-1.94627	-2.70997	0.000167284	0.0129901
HLA-F	-1.92787	1.8751	7.03852e-07	0.000142497
CES3	-1.89888	-2.22804	0.00061306	0.0370065
TNFRSF4	-1.88544	-0.68534	0.00039865	0.0262769
INPP5D	-1.87536	-1.03177	6.43423e-05	0.00591463
SSTR5-AS1	-1.87407	-4.35677	0.000855095	0.0494617
PID1	-1.874	2.781	4.98014e-10	5.30572e-07
C2	-1.8649	0.0972861	1.30571e-05	0.00160906
HSBP1L1	-1.86402	0.473188	0.000273002	0.0193261
ASIC4	-1.834	-0.373382	4.53976e-05	0.00441161
SLC4A11	-1.83314	3.01855	2.37748e-09	1.61726e-06
ALX1	-1.82239	-1.03092	0.000476118	0.0299884
POU5F1	-1.81967	0.497674	1.81445e-06	0.000308465
ACSL5	-1.81319	-1.61158	0.00016394	0.0128478
ICAM1	-1.77936	2.79371	1.18676e-08	5.1749e-06
PNMT	-1.76445	0.575882	6.10395e-05	0.00573502
TRANK1	-1.75369	3.15856	0.000204837	0.0153457
CCN3	-1.73405	2.2149	3.09698e-06	0.000466082
LRRK1	-1.72906	2.58608	5.67794e-08	1.81152e-05
BAALC	-1.71481	-0.314948	0.000137365	0.0112469
KRT18	-1.69376	0.882732	0.000839894	0.0487482
SLC37A2	-1.64917	1.27778	6.69028e-06	0.000913653
CMBL	-1.64024	3.17935	1.54899e-08	6.29927e-06
CD7	-1.61844	0.783741	0.000291201	0.0200492
APOL1	-1.60654	2.75634	1.6824e-07	4.12759e-05
CYB561A3	-1.60558	6.40864	1.98245e-07	4.68243e-05
THEMIS2	-1.59998	3.19517	2.01238e-09	1.48794e-06
SSTR5	-1.55936	-1.36049	0.000717274	0.042354
PCDHGA10	-1.5187	2.47358	2.85268e-05	0.00305618
APOL3	-1.50596	1.88923	1.29637e-06	0.000234533
BATF2	-1.49662	1.10867	3.49444e-05	0.00362356
DCN	-1.4675	3.69526	7.23409e-05	0.00647489
TPPP3	-1.4404	4.21575	0.000181993	0.0139414
SNED1	-1.4321	5.68799	8.07478e-08	2.36758e-05
GFPT2	-1.41598	5.51122	7.40724e-06	0.000984121
LZTS3	-1.41031	5.08129	2.00116e-06	0.000327228
MLPH	-1.38846	4.82714	0.000148207	0.0118887
HLA-B	-1.36297	8.01423	0.000215551	0.0159708
TMEM150C	-1.33898	1.11806	0.000285241	0.0197996
DDB2	-1.29021	4.89649	0.00014016	0.0113503
EPS8L2	-1.2678	4.47028	0.000403385	0.0262834
LMO3	-1.23415	4.47751	0.000142038	0.0114478
ENO3	1.23808	7.15042	0.000386795	0.0257761
RAB15	1.26419	5.9369	1.43987e-05	0.00172683
SDC2	1.29968	5.72289	9.20544e-05	0.00782738
SPRY4	1.34235	6.30803	3.80466e-05	0.00392133
ARNT2	1.34522	5.30811	0.000286872	0.0198315
ELN	1.3533	8.63188	0.000165967	0.0129469
ADAMTS1	1.37586	7.2539	1.9986e-05	0.00229299
EXOC6	1.39898	3.95928	0.000215999	0.0159708
GPC2	1.40179	3.5746	3.43171e-05	0.00358035
NETO2	1.42286	3.12523	1.76836e-05	0.00207398
ANKRD1	1.42669	9.65954	0.000354272	0.0238132
TUBA1A	1.43977	10.4104	6.92306e-09	3.56768e-06
OPN3	1.4398	3.80184	5.53906e-06	0.000784977
MIR503HG	1.45024	5.46557	1.93244e-07	4.62861e-05
SEPTIN11	1.45555	8.70436	8.09121e-06	0.00105037
NUAK1	1.46519	6.65119	6.39281e-05	0.00590848
MAP3K7CL	1.46555	6.42729	2.28465e-06	0.000370026
GAREM1	1.47621	1.88657	0.00023576	0.017061
TMEM178A	1.48128	1.27741	9.20413e-05	0.00782738
ZNF793	1.49022	1.15865	0.000600602	0.036478
CLDN5	1.49272	2.11065	4.03646e-05	0.00403788
COBL	1.5115	2.17318	0.000824062	0.0479932
CASS4	1.51726	2.44205	7.38976e-05	0.00654532
PTGER2	1.55872	4.40331	6.87147e-08	2.08672e-05
NFATC1	1.57146	1.41415	2.00903e-05	0.00229299
PTPRD	1.57412	3.24151	0.000778544	0.0456549
NFASC	1.57827	4.4574	5.77021e-07	0.000118227
RNF182	1.59328	0.865289	0.000471129	0.0298956
UBASH3B	1.59664	4.69097	3.60659e-06	0.000533337
HENMT1	1.59669	1.05084	0.000139315	0.0113359
CADM3	1.59736	4.6993	1.30972e-11	3.71218e-08
CDKN1C	1.6017	3.44224	7.33203e-10	6.68285e-07
SPECC1	1.61236	1.21444	0.000473028	0.0299045
SELENOI	1.61672	5.26013	1.12497e-05	0.00140671
COL5A3	1.62045	5.22802	3.60156e-07	7.85233e-05
SHISA9	1.62354	5.22256	2.69147e-06	0.000425713
FABP5	1.62512	1.28943	0.000688597	0.0409451
EPHB2	1.6275	2.60778	1.66953e-08	6.6028e-06
MSTN	1.63652	6.73541	2.85742e-05	0.00305618
TNIK	1.6413	1.98644	5.14523e-05	0.00494349
KCNB1	1.66961	3.67249	3.05108e-07	6.98189e-05
FJX1	1.69683	5.04221	6.16413e-08	1.90595e-05
ABLIM1	1.70739	5.14894	5.28745e-08	1.7631e-05
MEX3A	1.71154	3.6308	6.10579e-09	3.34952e-06
CEMIP	1.7153	6.19529	4.55831e-07	9.57021e-05
DTNA	1.72488	1.62333	6.91855e-05	0.00629181
SVIL	1.72495	4.36587	1.832e-06	0.000308465
VCAN	1.73712	7.37233	2.52269e-05	0.00276894
SOCS2	1.7496	2.51682	1.699e-07	4.12759e-05
MEG9	1.75597	2.25801	1.89577e-06	0.000316072
AEBP1	1.75813	-0.137248	0.000242752	0.0174187
SOS1-IT1	1.76641	0.0279213	0.000341937	0.0230753
MYL4	1.77328	4.44792	2.78879e-08	9.48525e-06
CCDC141	1.7798	2.56265	2.33658e-06	0.000374867
SOCS2-AS1	1.78025	0.0330101	0.000463285	0.029508
ITGA4	1.78218	6.27817	0.000585928	0.0357143
C4orf17	1.79628	-2.45318	0.000402305	0.0262834
PRICKLE1	1.79672	2.61849	1.34159e-07	3.56486e-05
ZNF521	1.81344	1.92279	6.4261e-09	3.41507e-06
BRINP2	1.81894	-1.34984	5.35977e-05	0.00512069
ADRB2	1.82389	2.82951	1.05408e-06	0.000199174
SEMA6A	1.83034	1.87216	2.76701e-06	0.00042778
ZNF501	1.83944	-0.839	0.000613655	0.0370065
UNC45B	1.84158	1.75902	8.69455e-05	0.00754385
DUSP8	1.84251	1.43762	0.000137561	0.0112469
AIF1L	1.84417	2.0582	0.000443848	0.0284833
LINC01085	1.84462	1.34138	0.00038802	0.0257761
SERPINA9	1.85772	1.49026	4.1598e-05	0.00411288
CMKLR1	1.86445	4.50322	1.02718e-08	4.8523e-06
PADI2	1.87218	4.66704	2.87189e-06	0.000436066
RNLS	1.87521	-0.342585	0.000111372	0.00928428
MIR503	1.88113	-0.0931859	7.03412e-05	0.00635784
RPS6KL1	1.88462	0.540853	0.000646041	0.0385494
SEMA6D	1.90053	0.866398	6.77768e-05	0.00619684
VASH2	1.90867	4.62741	1.55712e-06	0.000272994
HES1	1.92546	1.28886	5.57596e-05	0.00529747
DUSP6	1.9321	3.89709	1.81964e-06	0.000308465
SORBS2	1.93634	3.73013	8.43448e-07	0.000166787
FILIP1L	1.94352	4.65184	1.78402e-09	1.37904e-06
SLC25A13	1.94819	4.40994	1.50773e-10	2.38767e-07
ANKRD20A5P	1.95702	0.0885023	0.000242078	0.0174187
RCAN2	1.96275	-0.241991	0.000463164	0.029508
XIRP1	1.97025	7.29936	3.07916e-07	6.98189e-05
TNNI1	1.97189	7.62836	1.68482e-10	2.38767e-07
RGR	1.99764	-2.335	0.000212204	0.0158278
MEST	2.01554	1.89248	1.45753e-07	3.75557e-05
ADRA1D	2.03495	1.26651	2.73384e-05	0.00296126
PLCE1-AS1	2.04197	-0.0629892	0.00050171	0.0309601
MYH2	2.05839	4.0538	9.80242e-07	0.000189432
SEPTIN4	2.0855	1.67515	8.15321e-09	3.96153e-06
HAS2	2.12139	5.60024	2.20442e-09	1.56202e-06
ELFN2	2.13198	0.553763	0.000809952	0.0473335
CYTL1	2.13644	0.135212	7.3389e-05	0.00653431
RPL39L	2.14396	0.358284	7.06593e-05	0.00635784
FBXO27	2.14875	0.240156	1.4419e-05	0.00172683
WWC1	2.17198	0.142833	0.000493841	0.0306506
SLC24A3	2.20341	0.578916	1.86547e-08	7.04981e-06
OTOF	2.20602	1.36263	2.66459e-05	0.00290475
HHIP	2.22033	-0.598199	0.000195133	0.0146833
NKAIN4	2.22114	-1.30445	2.41777e-05	0.00268736
AKAP6	2.22144	3.67557	6.74311e-06	0.000913653
EDNRA	2.22897	3.4559	1.93041e-08	7.13664e-06
PAMR1	2.23713	-0.811559	2.08771e-05	0.00235123
PGBD5	2.27643	1.49596	8.75239e-10	7.44216e-07
JAKMIP2	2.31464	-0.996141	1.36958e-05	0.00167562
CASZ1	2.34616	1.98536	4.18241e-07	9.00329e-05
ACTN2	2.39628	1.61831	4.47529e-05	0.00439263
UTS2R	2.42917	1.26687	1.55574e-08	6.29927e-06
SMPX	2.44498	1.90982	2.56656e-08	8.90755e-06
NTRK3	2.44845	-2.34652	2.05642e-05	0.00233143
GADL1	2.46853	-1.9368	0.000441743	0.0284556
MAPK10	2.50387	-0.465135	7.81891e-06	0.00102283
LINC00654	2.51438	-1.02612	0.00027388	0.0193261
PCDHGA12	2.53423	1.44105	5.0907e-09	2.90667e-06
EPCAM	2.54487	-3.12364	8.27485e-05	0.00721652
F13A1	2.54764	6.52677	3.07185e-10	3.73143e-07
CNKSR3	2.56852	0.221436	1.60366e-07	4.01056e-05
FRMD3	2.57814	-0.443869	6.76939e-06	0.000913653
HCLS1	2.58261	0.246827	1.39435e-06	0.000247003
SLC12A7	2.59897	1.7827	1.56368e-10	2.38767e-07
CD24	2.62911	-1.86308	0.000737961	0.0434248
DLG2	2.65349	1.73526	6.11733e-11	1.1559e-07
LRCH2	2.71308	-0.120061	1.36997e-06	0.000245239
NPNT	2.78089	3.47991	3.67309e-11	8.92351e-08
VGLL2	2.78109	0.528069	1.09871e-07	3.06306e-05
WIPF3	2.78409	0.722207	2.54127e-08	8.90755e-06
GPC4	2.81277	1.53465	5.59667e-11	1.1559e-07
SPTLC3	2.82238	-1.77665	7.83396e-07	0.000156734
LIPG	2.82824	-2.81223	0.000183902	0.0139618
PLBD1	2.85184	-1.28533	7.34958e-06	0.000984121
PCDHGB5	2.86436	-0.959902	1.11893e-05	0.00140671
IGF1	2.86929	-2.72187	0.000514305	0.031575
FAM83H	2.88831	0.472458	1.40567e-07	3.67765e-05
TSPAN18	2.95653	-2.05223	0.000484922	0.0303183
ADGRA1	2.95882	-1.67506	3.38326e-05	0.00355159
IRAK3	2.97121	-2.70183	0.000151799	0.0119514
LRTM1	2.97714	-3.65908	0.00050247	0.0309601
PLXDC2	2.9865	-0.514211	1.91459e-06	0.000316111
FBXL22	2.99983	0.130159	6.47694e-06	0.000895503
FZD3	3.00711	-0.788338	9.29651e-08	2.6796e-05
CRISPLD1	3.07859	-2.48976	2.76329e-06	0.00042778
TSPAN2	3.08097	0.587519	1.09964e-06	0.000205499
PCDHA10	3.08105	-2.14022	0.000183162	0.0139618
EGLN3	3.0854	2.01372	1.28169e-08	5.4491e-06
RPE65	3.10194	-4.55407	0.00063563	0.0380617
CHODL	3.1227	-3.58246	0.000712603	0.0422249
ZNF454	3.16884	-2.11911	6.37774e-06	0.000889015
BEX1	3.21637	-1.70627	3.64399e-06	0.000534222
MGP	3.21972	-2.90767	0.000151372	0.0119514
SERTAD4	3.22888	-0.602958	3.32009e-05	0.00352884
FGF13	3.24246	-2.97439	0.000408475	0.0265134
PGM5	3.29271	3.67254	4.17854e-17	7.10602e-13
SESN3	3.36111	-0.613126	4.99186e-10	5.30572e-07
FXYD6	3.37309	-0.470607	1.18251e-07	3.2435e-05
CCDC8	3.4011	-2.57259	1.83525e-08	7.04981e-06
RUNX3	3.42811	-0.198033	2.06884e-08	7.48569e-06
PLA2G3	3.46515	-3.94992	0.000150457	0.0119514
FBXO16	3.48778	-3.22712	0.000221032	0.016202
SLC16A12	3.57697	-1.00448	0.000390844	0.0258626
F7	3.58188	-4.28156	0.000479643	0.0300989
MGST1	3.59301	2.25775	6.30473e-14	5.36091e-10
POMC	3.63162	-3.71139	7.94804e-05	0.00700333
PTER	3.67579	-4.34368	0.000304854	0.0209046
ADCY2	3.68623	-1.88329	0.000308258	0.0210531
NLGN4X	3.69399	-5.45796	0.000400462	0.0262834
ADAMTS20	3.73116	-2.48856	0.000285246	0.0197996
AKR1E2	3.79946	-3.42573	0.000170539	0.0131827
AFAP1L2	3.84368	-3.27606	0.000177527	0.0136607
CD248	3.91552	-1.59796	2.92466e-07	6.81326e-05
LINC02182	3.95703	-5.09862	0.000410953	0.0265728
CPXM1	3.98962	-5.16084	1.03507e-05	0.00132349
FAM9C	3.99129	-3.66298	0.000258579	0.0183992
LYPD1	4.0183	-4.26076	3.85651e-05	0.00394857
FAM153A	4.03158	-5.46708	2.11329e-05	0.00236438
CST6	4.09689	-2.75282	0.000233044	0.0169365
LRRK2	4.11513	-1.15342	5.75222e-08	1.81152e-05
LINC01828	4.13641	-3.08027	0.000279195	0.0195459
ZFP92	4.24047	-3.78038	1.19449e-05	0.00148273
ZNF704	4.25066	-0.377724	1.1116e-09	9.00181e-07
AMOT	4.31403	-1.53114	1.16879e-08	5.1749e-06
CNTN3	4.329	-1.44094	1.5866e-05	0.00187374
ENPP4	4.3645	-2.50574	3.37164e-05	0.00355159
CACNA1H	4.42641	-0.931192	1.04591e-07	2.96445e-05
TSPYL5	4.47648	-4.08955	0.000130802	0.0108508
FOXS1	4.47731	-2.4695	4.4944e-05	0.00439263
ARFGEF3	4.50318	-2.33605	9.02687e-05	0.00779243
EN2	4.7389	-4.97982	5.6099e-05	0.00530011
PLD5	4.90368	-3.47201	1.25646e-06	0.000230566
ENPP5	4.90378	-5.33738	3.22504e-06	0.000481097
B3GNT8	5.03327	-4.19926	1.80785e-05	0.00210577
ELMO1	5.35422	-1.98785	7.53594e-09	3.7693e-06
TAFA5	5.64252	-1.5215	1.1437e-08	5.1749e-06
EPB41L3	6.06127	-2.5746	1.27241e-07	3.4347e-05
HAAO	6.22398	-5.02585	3.55638e-07	7.85233e-05
ZNF702P	6.23688	-3.06645	4.83506e-06	0.000696822
PNPLA4	6.96016	-1.81452	3.3216e-09	2.09211e-06
TPTEP1	9.01414	-2.78598	2.39604e-12	1.01868e-08
STMN2	9.09941	-0.611699	2.16458e-10	2.8316e-07

## Sheet: Day5
	logFC	AveExpr	P.Value	adj.P.Val
MUC15	-8.94163	-3.25507	1.56382e-10	6.64685e-08
MAGEC2	-5.47715	-4.08094	1.63784e-06	0.000156478
LINC02475	-5.29621	-4.52752	0.000168216	0.00810393
LINC01098	-4.78062	-3.24335	1.38817e-07	1.93502e-05
LRRC77P	-4.77441	-6.14847	1.94092e-06	0.00018236
FGR	-4.45726	-4.21977	3.49513e-05	0.00218523
BCHE	-4.30347	-0.802142	9.56585e-09	1.98386e-06
LINCMD1	-4.22541	-5.3311	0.000523515	0.0214527
EPHA3	-3.97008	-5.13598	2.9067e-05	0.00186533
TJP3	-3.90867	-5.43743	9.54079e-05	0.00494667
VNN2	-3.74356	-2.69739	0.00053636	0.0218737
CD163	-3.56477	-4.24312	8.89572e-07	9.33831e-05
ACSL5	-3.53201	-1.61158	5.85311e-07	6.6804e-05
FTH1P16	-3.44432	-3.17453	0.000996496	0.0370819
OPN4	-3.31541	-2.6258	4.33147e-05	0.00256658
CXCL1	-3.31445	-3.30446	0.000474285	0.0196724
GIMAP2	-3.21263	-1.16192	4.806e-06	0.000391057
KLHDC7B	-3.14934	-5.04457	3.44898e-05	0.00216433
GPR158	-3.12369	-2.24883	0.00042138	0.018005
UNC13A	-2.98302	0.541326	2.08474e-12	2.36354e-09
MFAP4	-2.90851	-1.7286	0.000237623	0.0107595
KRT16	-2.87099	-4.35434	0.000109406	0.00555819
FAM133A	-2.86558	-0.60156	1.42523e-07	1.97052e-05
LURAP1L-AS1	-2.80737	-3.99753	9.38686e-05	0.00489672
PURPL	-2.73358	-0.978933	0.000105355	0.00539661
RPTN	-2.73335	-2.01909	3.96329e-05	0.00240713
MYBPC2	-2.68732	0.450178	1.60008e-13	3.02343e-10
CD163L1	-2.6408	0.319329	1.31459e-06	0.000130736
UGT2B4	-2.6384	-3.12974	6.47744e-06	0.000496195
TMEM221	-2.62891	-3.12058	0.000270964	0.0121264
C3orf80	-2.61515	-4.22955	5.02952e-05	0.00289939
PLSCR4	-2.43518	2.74307	6.09655e-07	6.91186e-05
HIF1A-AS3	-2.43038	-1.52024	1.79287e-05	0.00122942
MEOX2	-2.42929	-2.2653	1.97057e-06	0.000184129
NIBAN1	-2.41822	-0.205536	2.13428e-10	8.249e-08
FAM124B	-2.40645	-3.65245	3.438e-07	4.29901e-05
TM4SF1	-2.39429	4.24232	2.1737e-11	1.32021e-08
MSR1	-2.34533	0.062003	6.49628e-05	0.00355228
P2RX1	-2.28118	0.558498	1.06072e-10	4.62528e-08
NGEF	-2.27428	-0.49092	2.59756e-06	0.000232495
LGR6	-2.26997	-2.33995	3.28362e-11	1.80133e-08
P2RY6	-2.23064	1.37712	6.35833e-07	7.16091e-05
ITGB2-AS1	-2.22425	0.870589	5.36605e-06	0.000426426
DKK1	-2.17792	4.64193	3.69946e-10	1.26228e-07
APOLD1	-2.12373	2.0106	5.7882e-12	4.92171e-09
CYSLTR1	-2.10591	-1.10555	5.82831e-06	0.000450529
MYADML2	-2.06267	-3.38336	6.28547e-08	1.01801e-05
CHAC1	-2.05062	1.33958	3.23058e-07	4.09994e-05
CNTNAP4	-2.01873	-3.82499	0.00126372	0.0459206
KRT17	-1.99879	0.149281	0.000232352	0.0105935
JCHAIN	-1.90564	-3.35069	0.000456936	0.0191868
ZFPM2-AS1	-1.82813	0.318194	0.00018899	0.00900272
TTC39B	-1.80886	3.0811	2.96392e-06	0.000258484
SLC6A15	-1.79724	2.33343	1.56256e-05	0.00109468
SIGLEC15	-1.78239	3.27706	0.000369435	0.0160681
FOSB	-1.77877	1.02353	4.24493e-09	1.03127e-06
KRT31	-1.77871	-0.551537	5.40857e-07	6.25702e-05
LIPC	-1.76232	-0.21015	0.000185776	0.00889946
KCNS3	-1.75562	3.90289	3.03818e-09	7.82837e-07
TNFSF9	-1.74493	-0.887831	0.000387495	0.0167252
DCN	-1.72822	3.69526	2.32718e-05	0.00153992
GDF15	-1.7253	4.39301	9.70671e-07	0.000101271
LDHD	-1.69509	-1.26614	0.000285773	0.0126889
FAM180A	-1.69355	2.01279	0.00125	0.0455195
KIAA1755	-1.69136	4.89001	5.08168e-08	8.6419e-06
SOWAHD	-1.68729	-0.584124	0.000162325	0.00784231
SVEP1	-1.66977	2.5842	7.01391e-08	1.09999e-05
BMP4	-1.66219	1.52135	3.5795e-07	4.44328e-05
DMPK	-1.646	7.68939	1.09971e-09	3.11694e-07
ACHE	-1.64219	1.10554	5.11076e-10	1.63988e-07
MXRA5	-1.64175	5.48361	4.93752e-06	0.000399845
SCD	-1.63381	9.02579	3.01199e-10	1.11352e-07
ENDOD1	-1.61892	5.71462	1.014e-07	1.48656e-05
DPP4	-1.60784	4.91556	1.85516e-05	0.00125693
DIO2	-1.60528	1.89715	4.31981e-05	0.00256658
CPLX1	-1.60308	-2.89107	0.000130156	0.0065101
IGFL2-AS1	-1.58427	-2.38911	1.206e-06	0.00012355
SNED1	-1.57676	5.68799	7.26805e-09	1.56456e-06
GATA6	-1.57181	0.500308	0.000988973	0.0369637
CCN3	-1.55617	2.2149	1.18078e-05	0.000855361
MYOM1	-1.53776	2.96299	3.19691e-08	5.66319e-06
ALDH3B1	-1.47329	5.89222	1.71513e-07	2.31489e-05
KIF24	-1.47095	3.10029	3.06216e-06	0.000265689
OTOF	-1.46325	1.36263	4.97864e-05	0.00287982
TRIB3	-1.4365	2.20177	3.03619e-05	0.00191946
PID1	-1.4329	2.781	3.73634e-06	0.000309952
PLCL1	-1.43156	1.41778	0.0013292	0.0476887
DDIT3	-1.42888	3.217	0.000231586	0.010587
LMO3	-1.42279	4.47751	4.81492e-05	0.00279462
KLF4	-1.4102	2.80019	1.4299e-05	0.00102172
FADS1	-1.35758	7.35631	1.49305e-08	2.7902e-06
NR1D1	-1.35579	4.39682	0.000406829	0.017471
ADGRV1	-1.3556	1.00615	0.000883922	0.0334044
STX3	-1.32211	3.46372	0.000236409	0.0107497
CCDC91	-1.31841	2.92333	0.000207983	0.00973114
PLEKHA6	-1.30499	7.18848	1.05233e-05	0.00078837
ITGB2	-1.30441	6.06038	6.38504e-05	0.00351405
SREBF1	-1.30244	6.34344	3.54544e-05	0.00220856
INHBE	-1.29399	-0.323396	0.000260611	0.0116938
SOCS7	-1.27587	5.58981	6.34895e-05	0.00350553
MOCOS	-1.25513	4.04421	0.00084369	0.032098
VSIR	-1.24104	6.51386	0.00031467	0.0138994
LIMK2	1.17366	5.38373	0.000648186	0.0258151
WNT9A	1.17637	3.41682	0.00078815	0.0303242
ENC1	1.20485	5.02613	0.00122321	0.0446391
CDKN1C	1.22552	3.44224	0.000157232	0.00763969
GALC	1.22984	4.41431	0.000219529	0.0101174
CADM3	1.2331	4.6993	0.000103678	0.00532675
COL4A1	1.24308	8.93659	0.000855603	0.0324785
NDRG2	1.26362	1.94255	0.000504871	0.0207388
NACAD	1.26462	2.8089	0.00131585	0.0475103
LOXL2	1.27096	8.68359	2.80871e-06	0.000247487
CCDC80	1.27809	9.00842	4.09987e-05	0.00245501
TMEM182	1.2818	3.03809	0.000198778	0.00936404
COL4A2	1.28203	8.91831	4.38905e-05	0.00259167
JUP	1.31487	2.82578	0.000329819	0.0144933
LMOD2	1.32099	-1.50978	0.000766816	0.029705
PRAG1	1.33222	2.88238	7.50724e-05	0.00398963
LBH	1.33324	7.06957	1.06675e-06	0.000110481
MYOZ1	1.33385	-0.769061	6.52708e-05	0.00355768
MEX3A	1.3404	3.6308	1.58432e-05	0.00110422
XG	1.35068	3.67091	3.66581e-06	0.000307098
SLC16A4	1.35123	2.63088	0.00101951	0.0377729
FBXL22	1.364	0.130159	3.03009e-05	0.00191946
HSPA2	1.38356	2.93978	0.000617666	0.0247737
LMOD1	1.3836	1.68619	2.2711e-06	0.000206081
PACSIN1	1.38569	-2.94585	0.000455086	0.0191564
RIMS3	1.38692	2.81502	3.25038e-05	0.00204726
FZD9	1.39726	-0.0706033	0.000661026	0.0262038
DNAJA4	1.40762	-1.10866	7.01966e-05	0.00376581
BAIAP2L1	1.40912	2.8704	0.000117758	0.00596008
PRICKLE2	1.41111	3.10653	2.79575e-05	0.00180777
JPH1	1.41639	-0.658465	2.43906e-05	0.00160149
PKP1	1.4345	5.80982	1.54193e-06	0.000151338
FBN1	1.43594	10.7196	0.00120768	0.0442625
GALNT10	1.44031	7.16845	1.1429e-08	2.2866e-06
STK32B	1.44227	3.17615	2.16338e-06	0.000199948
ARSJ	1.4471	5.29839	4.24947e-05	0.00253567
GLIPR2	1.45678	6.28648	1.4658e-05	0.00104299
PDCD1LG2	1.46472	3.37689	0.000208287	0.00973114
AKAP12	1.46877	6.81136	1.08131e-05	0.000803005
PTPN5	1.47841	-4.04089	0.000765655	0.029705
TUB	1.4793	4.03983	3.87995e-05	0.00238204
ADAM19	1.49347	8.52422	3.41251e-06	0.000290166
BGN	1.49717	1.93344	0.000191945	0.00911794
CYFIP2	1.49946	3.06302	1.68975e-06	0.000160535
AOC3	1.50077	1.48064	0.000227776	0.0104408
SERPINE1	1.503	10.2807	1.8425e-05	0.00125334
RD3	1.50889	-3.53671	0.00056886	0.0230884
SLC25A13	1.52298	4.40994	1.04187e-07	1.51436e-05
ALPL	1.5311	6.80194	4.15898e-07	5.08832e-05
KCNMB4	1.53236	2.32309	4.04369e-05	0.00243854
TAGLN	1.53324	8.13343	8.61717e-07	9.15897e-05
HENMT1	1.53382	1.05084	1.48278e-05	0.00105067
CLSTN3	1.54443	4.46531	3.87328e-08	6.79062e-06
TMEM59L	1.54657	2.55316	0.00129974	0.0470283
SOCS2	1.54851	2.51682	3.95117e-05	0.00240713
FGF1	1.55476	5.12091	1.73387e-05	0.00119377
LFNG	1.56505	4.03805	3.46218e-06	0.000292925
CHRD	1.58053	2.37257	9.10151e-09	1.91087e-06
TOP2A	1.59555	5.62806	3.23296e-06	0.000277676
GJD2	1.59828	0.639911	0.000836087	0.0319517
LANCL2	1.5988	5.38021	4.71362e-10	1.54154e-07
NGFR	1.60345	6.24357	5.93983e-09	1.34684e-06
SLC24A3	1.60364	0.578916	5.31859e-06	0.000424638
CDC20	1.60857	3.97421	0.000526549	0.0215252
IRF6	1.62072	-1.86556	2.17735e-05	0.00145208
EGLN3	1.62583	2.01372	6.99309e-09	1.52467e-06
SHC2	1.6285	-1.333	2.40795e-05	0.0015872
RND2	1.63526	-0.671812	5.83431e-05	0.00326376
CDC42	1.64267	-0.384042	0.000215018	0.00996347
MARCHF4	1.64494	4.35641	1.13219e-07	1.61799e-05
SEMA6A	1.65019	1.87216	5.65727e-07	6.50051e-05
KCNT1	1.65043	-3.84907	1.07193e-06	0.000110481
EDN1	1.65099	2.90576	0.000209392	0.00975595
FBXO27	1.65991	0.240156	4.40451e-05	0.0025918
BUB1B	1.66779	2.51212	7.32882e-05	0.00390925
CPZ	1.67825	-0.179889	0.00019548	0.00926
FHL1	1.67871	4.66924	1.4885e-08	2.7902e-06
BST1	1.68673	2.25715	2.53489e-07	3.26462e-05
WWC1	1.68908	0.142833	0.00099511	0.0370819
NFIA-AS2	1.70218	-1.34426	0.000721438	0.0283344
LRRK2	1.70289	-1.15342	0.00063316	0.0253353
ICOSLG	1.72075	-2.764	4.60198e-05	0.00269866
GALNT16	1.72385	1.3826	3.94921e-06	0.000324446
LINC01203	1.73212	-2.19095	2.94377e-05	0.00187497
ZFYVE28	1.7385	-0.134789	0.000673807	0.0265865
CADM4	1.73979	1.9076	1.78932e-06	0.000169051
SCUBE2	1.74959	0.924523	7.11506e-08	1.09999e-05
KIT	1.75017	-2.40661	4.72737e-05	0.00275321
B4GALNT3	1.75053	0.586734	3.18647e-08	5.66319e-06
TMEM72	1.7513	-3.28739	2.24716e-06	0.000206081
N4BP3	1.75589	0.456096	2.27603e-06	0.000206081
SRRM3	1.75717	-0.795127	3.69387e-05	0.00228429
KIF20A	1.76262	3.89222	1.38602e-08	2.67849e-06
CDCA8	1.7675	3.06687	2.12256e-05	0.00142112
CASS4	1.76767	2.44205	6.51754e-09	1.43945e-06
CNIH2	1.78102	1.44685	5.27732e-05	0.00300334
A2M	1.78164	2.16143	5.79961e-08	9.57555e-06
KIF14	1.80126	2.09471	0.000473842	0.0196724
MYH13	1.80396	2.20275	3.34542e-06	0.000285891
MYOCD	1.8076	3.45102	5.32671e-05	0.0030095
KCNA7	1.80875	-3.93487	0.000792981	0.0304412
POSTN	1.81558	3.77929	3.16278e-11	1.79287e-08
NKAIN4	1.83636	-1.30445	1.62242e-07	2.22507e-05
PLEKHG3	1.85348	2.17399	1.06282e-05	0.000792731
LINC00930	1.8659	-1.81345	0.0004467	0.0189441
ZNF705G	1.89104	-1.18925	6.46636e-05	0.00354732
ASB2	1.8943	-2.57822	2.01625e-06	0.000187368
SCARA3	1.9026	2.45693	0.000316276	0.0139342
HYDIN2	1.90544	-0.949213	0.000452797	0.0191074
ACTA1	1.91288	2.30859	1.2223e-07	1.7322e-05
ACVRL1	1.92971	3.16896	5.59565e-09	1.32166e-06
MAP7D2	1.94242	0.0936251	0.000422639	0.0180135
MEST	1.94476	1.89248	1.70049e-09	4.74075e-07
KCNH2	1.96055	-1.00952	2.87589e-09	7.5242e-07
DLGAP5	1.96795	3.2477	7.05557e-08	1.09999e-05
CENPV	1.9757	0.979703	7.33301e-05	0.00390925
SEMA4G	1.97606	-0.0716612	0.000356984	0.0156063
CENPA	1.97646	1.25163	0.000133131	0.00660161
SPTB	1.98444	-1.86047	1.15253e-05	0.000841197
RBP1	1.99915	2.02151	6.51839e-08	1.036e-05
ICA1	2.00481	-1.76033	0.00120499	0.0442595
SEMA3F	2.0054	1.46843	1.01692e-05	0.00076861
PPP1R1A	2.02523	-4.97145	0.000399069	0.0171812
DLG2	2.02533	1.73526	6.30266e-11	3.11725e-08
MAPK10	2.02997	-0.465135	1.21513e-08	2.40285e-06
TRDN	2.0426	-2.49385	8.14798e-10	2.43096e-07
SEMA3A	2.04705	1.00244	7.10975e-07	7.80456e-05
ZNF521	2.04743	1.92279	5.82876e-10	1.83563e-07
ARHGEF4	2.05191	-2.68135	0.000931135	0.0351106
CYYR1	2.05481	1.1662	2.67648e-09	7.1119e-07
NRIP2	2.0559	-3.02902	0.000753639	0.0293954
KIF1A	2.05865	-1.56015	5.78255e-09	1.32889e-06
GPAT3	2.06371	-2.31295	0.000121041	0.00607203
EPHB2	2.06664	2.60778	2.41639e-08	4.41862e-06
CUZD1	2.06928	0.964931	5.80778e-06	0.000450529
ART1	2.07373	-4.52708	5.25174e-05	0.00300334
HMCN2	2.11384	1.03579	0.000378422	0.016417
PRDX2	2.11883	3.80115	2.3696e-07	3.09981e-05
SCT	2.12009	-2.91947	0.000108063	0.0055187
ISYNA1	2.12306	2.99327	3.23285e-12	3.23545e-09
PDE7B	2.13112	0.898068	1.32568e-08	2.59131e-06
LINC00159	2.13907	-4.77584	3.85373e-06	0.000318139
MYO15A	2.13987	-0.948193	0.00074787	0.0292374
KIF28P	2.14092	-3.20492	1.71251e-05	0.00118745
PGBD5	2.14668	1.49596	9.60803e-14	2.04243e-10
SOBP	2.14814	-0.273738	1.29042e-06	0.000129204
ZNF793-AS1	2.15037	-1.0749	0.00132643	0.0476887
CACNG4	2.15917	-4.68824	0.00021627	0.00999424
AEBP1	2.16528	-0.137248	5.29814e-05	0.00300334
ANO5	2.19635	-5.20838	8.03924e-05	0.00423464
ANO2	2.1981	-1.65134	4.81197e-07	5.6828e-05
COL19A1	2.20064	-0.618486	8.28126e-12	6.40141e-09
PLXDC2	2.20501	-0.514211	4.68254e-08	8.04356e-06
PHF21B	2.20611	-3.52221	0.000365	0.0159159
KCNJ4	2.21269	-3.72356	0.000119557	0.00603318
RXRG	2.21753	-5.21398	0.000433804	0.0184432
ELFN2	2.2266	0.553763	1.54182e-05	0.00108798
CLLU1	2.23162	-4.19629	0.000416075	0.0178231
CEBPA	2.23876	-0.957571	6.24806e-06	0.00048079
SCN11A	2.26112	-2.37489	0.000462449	0.0193705
COL9A2	2.27541	-0.0542097	9.12585e-05	0.00477521
RRAD	2.28591	0.494109	2.87654e-05	0.00185297
DLL3	2.29738	-0.295648	0.000386162	0.0167101
IL11	2.29899	2.38712	2.45457e-11	1.43939e-08
HUNK	2.30537	-2.55498	8.95916e-08	1.32486e-05
MTARC1	2.31245	-1.8039	0.000334445	0.0146587
ST6GAL1	2.32224	0.895104	8.86459e-08	1.32238e-05
CCDC69	2.32299	-0.0544337	2.33133e-07	3.07338e-05
VANGL2	2.33373	-0.380908	7.67841e-07	8.37045e-05
ADAM33	2.33751	-1.12848	5.35279e-07	6.2349e-05
ADAM12	2.33833	5.75278	3.71127e-10	1.26228e-07
CPT1C	2.34989	1.8146	3.7086e-06	0.000309159
AQP1	2.35303	1.3046	1.20992e-11	8.57328e-09
AFAP1L2	2.35371	-3.27606	1.83822e-05	0.00125334
ZNF501	2.36457	-0.839	0.000449162	0.0190011
NUP210	2.38521	-1.11018	0.000592688	0.0239412
CSGALNACT1	2.389	-3.27977	0.000205433	0.0096508
CTNNA2	2.41947	-4.27226	0.000159548	0.00773013
C22orf31	2.41986	-5.8909	0.00055326	0.022509
THPO	2.42935	-2.71566	0.00010949	0.00555819
SMTNL2	2.44089	-6.04788	0.000120355	0.00605548
LINC01711	2.44389	-3.01156	0.000663136	0.0262263
RAMP2-AS1	2.45143	-3.18341	9.78159e-05	0.00504078
RASGRP2	2.45868	-2.01378	1.7177e-05	0.00118745
FBXO16	2.47455	-3.22712	0.00015708	0.00763969
LIPF	2.48647	-3.89233	0.000187781	0.00897023
PLD5	2.49322	-3.47201	1.56555e-06	0.000152136
DRAXIN	2.50425	-0.131944	8.7073e-11	4.00206e-08
ZPLD1	2.52343	0.585048	0.000963529	0.0362517
PYGM	2.52592	-0.673948	3.19043e-10	1.13034e-07
ADGRG6	2.54028	1.65019	8.5361e-06	0.000650964
COL23A1	2.54247	-3.30061	6.12217e-10	1.89298e-07
PCOLCE2	2.54425	-2.30106	0.000660869	0.0262038
MGP	2.55227	-2.90767	0.00132215	0.0476367
ARMC4	2.56158	-2.32855	0.00108355	0.0398851
KCNK3	2.56159	-3.83181	0.000241367	0.0108878
GDF5	2.56961	-3.04669	6.68857e-05	0.00362248
KREMEN2	2.57017	0.499212	1.72593e-11	1.08708e-08
CACNA2D2	2.57248	-3.34505	0.000468144	0.0195129
NPR3	2.59109	2.1353	3.90895e-09	9.77581e-07
CNKSR3	2.62773	0.221436	2.25672e-09	6.09171e-07
LINC01013	2.6279	-3.47166	7.00642e-05	0.00376581
COLEC12	2.64748	-3.23104	1.11376e-05	0.000819191
OPRD1	2.65281	-0.971457	2.08719e-05	0.00140295
CDA	2.66589	-1.90028	0.000174479	0.00838187
SH2D7	2.66848	-4.16752	5.95903e-05	0.00331174
ADGRA1	2.69573	-1.67506	9.17329e-14	2.04243e-10
SLC44A3	2.70176	0.532613	8.12359e-11	3.83749e-08
PTCHD1	2.70564	-3.50434	1.6742e-10	6.77891e-08
DCX	2.71814	-5.03351	1.60255e-06	0.000154847
HSD17B6	2.72078	0.480367	6.18092e-08	1.0107e-05
DENND2A	2.74943	-2.64976	6.35843e-08	1.02011e-05
PLBD1	2.75084	-1.28533	5.72733e-05	0.00322209
ERFE	2.75563	1.93232	1.07767e-11	7.96819e-09
SYT7	2.76011	-0.897303	4.63897e-05	0.00271101
C1QA	2.76184	-4.38472	0.000646943	0.0258151
C21orf62	2.78445	-5.78369	1.63775e-06	0.000156478
HCLS1	2.7853	0.246827	1.95677e-05	0.00132051
CEBPA-DT	2.78837	-3.4361	0.00129166	0.0468358
CPXM1	2.79217	-5.16084	0.000273457	0.0121738
ELN	2.81243	8.63188	1.23961e-14	5.27019e-11
TENM4	2.82133	-1.09186	0.000483685	0.0199649
ACTG2	2.82909	-3.03751	0.000213872	0.00993744
WNT7B	2.84287	-4.28195	0.000776032	0.0299256
PAMR1	2.85058	-0.811559	1.81894e-09	4.98917e-07
CHGB	2.85767	-1.86592	0.000153032	0.00752156
SLC44A3-AS1	2.85782	-1.71255	1.08919e-08	2.20508e-06
SRL	2.87598	-3.10267	9.57708e-13	1.25283e-09
FZD3	2.90193	-0.788338	1.26696e-07	1.78065e-05
CRISPLD1	2.916	-2.48976	0.000156893	0.00763969
ADCY2	2.92495	-1.88329	7.11341e-07	7.80456e-05
LINC02016	2.93761	-4.73133	4.23107e-08	7.3422e-06
MYBPC1	2.94433	-2.08489	2.85946e-10	1.08062e-07
ENTPD1	2.95491	-3.06442	1.56419e-05	0.00109468
NSG1	2.96226	-4.37962	0.00071706	0.0282276
LINC00535	2.96403	-3.7934	0.000467493	0.0195129
ART5	2.97061	-2.42586	1.11756e-05	0.000819191
GPRC5C	2.98413	-3.26212	1.45628e-12	1.76896e-09
RIMS4	3.00725	-5.10092	5.59161e-06	0.000439036
SESN3	3.02003	-0.613126	2.55318e-07	3.26462e-05
FHAD1	3.03326	-3.47173	8.72009e-06	0.000662026
ITIH3	3.04192	-1.92347	1.02237e-05	0.000769313
TUSC3	3.05901	-0.103865	4.43802e-06	0.000362851
THRSP	3.05958	-4.23808	5.628e-06	0.000439036
TMEM229B	3.06176	-1.84101	8.7421e-07	9.23405e-05
CAPN11	3.07447	-1.83834	0.00027213	0.0121466
RAMP2	3.0762	-1.93357	2.28605e-05	0.00151861
ZNF454	3.08196	-2.11911	1.21147e-05	0.00087298
IGF1	3.08198	-2.72187	6.74068e-07	7.49229e-05
MMP1	3.08345	-2.06257	1.11871e-07	1.61227e-05
GBGT1	3.08765	-0.94751	1.29159e-06	0.000129204
CLSTN2	3.0894	3.42224	4.20007e-12	3.96813e-09
HRH3	3.08962	-5.86089	3.98127e-05	0.00240945
GABRD	3.09043	-5.99355	3.65903e-06	0.000307098
C12orf42	3.09162	-5.56261	2.53273e-05	0.0016566
LRRC3	3.09398	-4.79044	0.0013956	0.0498604
JPH3	3.09624	-5.61325	0.00100198	0.0372044
CD24	3.1144	-1.86308	5.76429e-12	4.92171e-09
C1QL4	3.1183	-1.57408	1.06332e-09	3.06489e-07
PRKCZ	3.14244	-1.66657	0.000986858	0.0369637
CYTL1	3.14351	0.135212	3.18427e-10	1.13034e-07
POMC	3.16172	-3.71139	0.000132561	0.00660161
ART3	3.17145	-4.60755	2.56353e-05	0.00167032
NCALD	3.17304	-0.272245	8.64321e-08	1.30077e-05
RCAN2	3.18314	-0.241991	1.07189e-08	2.1962e-06
BTBD11	3.18626	-3.10207	5.8814e-05	0.00327932
PCDHGA12	3.19735	1.44105	4.32529e-07	5.25399e-05
LRCH2	3.20124	-0.120061	2.2029e-07	2.92676e-05
PLCB2	3.21051	-2.0094	4.08965e-07	5.03975e-05
SLC12A7	3.22459	1.7827	7.38236e-15	4.18481e-11
INA	3.22936	-3.32599	0.00048315	0.0199649
DOCK2	3.2319	0.246251	2.93775e-06	0.000257522
TLR12P	3.23312	-5.6795	5.28799e-05	0.00300334
MGST1	3.24242	2.25775	1.35482e-11	9.21605e-09
DUSP2	3.26277	-3.40654	0.00013315	0.00660161
PAK3	3.26874	-3.4156	3.86245e-05	0.00237989
RAI2	3.27625	-0.414031	6.46172e-13	9.15733e-10
FXYD6	3.28654	-0.470607	3.88012e-14	1.30251e-10
ADGRA1-AS1	3.30811	-4.80542	2.54755e-06	0.000229226
ABCG1	3.31286	-4.4817	1.93416e-10	7.64936e-08
CLVS1	3.32641	-4.01202	0.00121904	0.0445827
SAMD3	3.33382	-6.07625	3.9019e-05	0.0023869
DIPK1B	3.34079	-3.73637	0.000570942	0.0231177
COL26A1	3.38651	-4.11768	0.000304956	0.0135054
TNC	3.41075	3.38145	4.90808e-11	2.5293e-08
JAKMIP2	3.43922	-0.996141	1.54845e-06	0.000151338
FNDC1	3.4443	-1.61716	1.6025e-10	6.64685e-08
KISS1	3.44504	-4.13538	8.93846e-10	2.62082e-07
LINC00337	3.47779	-4.18843	0.00105545	0.0389434
BEX1	3.47833	-1.70627	5.61516e-06	0.000439036
GRIK1	3.4805	-6.27583	9.75917e-05	0.00504078
AMOT	3.48145	-1.53114	8.10427e-08	1.23055e-05
HECW1	3.50591	-5.77652	0.000727942	0.0285239
ZNF662	3.5261	-2.35392	0.00137429	0.0492026
ANKRD63	3.52676	-5.90872	5.07186e-06	0.000408777
AKR1E2	3.54789	-3.42573	0.000237891	0.0107595
RUNX3	3.54829	-0.198033	3.10831e-06	0.000268325
PIEZO2	3.58391	-2.14977	6.57195e-07	7.3528e-05
MYL2	3.58457	-3.71957	8.04421e-08	1.23055e-05
PSTPIP1	3.58686	-2.70184	0.000600299	0.0241912
EN2	3.62155	-4.97982	0.00013386	0.00661753
LINC02532	3.68282	-5.59299	4.94681e-07	5.80176e-05
SLC16A11	3.69373	-3.46412	0.00076461	0.029705
MGAT3	3.72158	-4.77646	0.00088199	0.0334044
KCNQ1	3.72168	-4.76034	5.57611e-06	0.000439036
MGAM2	3.74073	-4.76291	0.000819193	0.0313766
ACTG1P15	3.78495	-5.41716	0.000616395	0.0247737
SLC5A12	3.78965	-5.83926	0.00105568	0.0389434
CCR5	3.79425	-6.03958	3.2589e-07	4.10525e-05
SEMA4D	3.79714	-2.9034	0.000197693	0.00933882
CNTN3	3.80154	-1.44094	8.04297e-05	0.00423464
LINC01894	3.81618	-4.81504	0.00022206	0.0102063
CD247	3.9715	-3.87517	0.000771738	0.0298277
LINC01915	3.97898	-5.33704	0.000154865	0.00758971
ENPP4	3.9948	-2.50574	1.90923e-07	2.55657e-05
PRXL2A	4.0271	-4.47615	5.27241e-06	0.000422937
SERPINA9	4.02923	1.49026	8.26274e-09	1.75645e-06
BCAS1	4.03044	-1.30224	3.87761e-17	3.29713e-13
HS6ST2	4.04707	-3.69652	6.4156e-11	3.11725e-08
B4GALT6	4.06558	-4.08772	0.000838556	0.0319742
KLHL13	4.11792	-2.35738	2.27821e-06	0.000206081
PTPRN	4.1278	-2.32576	2.94159e-05	0.00187497
OR52N4	4.13045	-5.08841	8.9449e-05	0.00469497
PPARG	4.202	-3.59724	0.00098334	0.0369154
KIAA1671-AS1	4.21929	-5.72628	7.78894e-07	8.43687e-05
ERC2	4.24796	-5.07411	5.14939e-05	0.00295846
IQCA1-AS1	4.27643	-4.96443	0.000143152	0.00705634
TNFRSF13C	4.28558	-3.33661	1.24258e-05	0.000891615
NLGN4X	4.30995	-5.45796	6.06205e-05	0.00335802
RPL39L	4.31051	0.358284	2.51933e-07	3.26462e-05
KCNA10	4.33254	-4.34308	2.54213e-08	4.5991e-06
INAVA	4.43126	-2.82033	3.62536e-05	0.00225011
ZNF704	4.43623	-0.377724	2.18223e-13	3.7111e-10
LRRN1	4.45428	-4.71617	6.46323e-10	1.96274e-07
B3GNT8	4.45571	-4.19926	1.18199e-05	0.000855361
FGFR2	4.51088	-4.6698	2.64059e-06	0.000235109
NINJ2	4.5655	-5.69319	5.74088e-05	0.00322209
SLC6A17-AS1	4.6117	-6.56808	5.33971e-08	8.97008e-06
FGF13	4.6531	-2.97439	3.9626e-11	2.10588e-08
MAFB	4.65532	-5.14487	0.000244511	0.0110004
MAGEL2	4.66872	-5.44832	7.56996e-05	0.00401043
SPAG6	4.69011	-5.4695	9.41779e-05	0.00489783
SLC44A4	4.73593	-5.32318	0.000490499	0.0201972
GUCY1A2	4.74847	-4.77372	1.23846e-06	0.000125365
CXCR4	4.77872	-4.12663	2.70347e-05	0.00175478
HAAO	4.78026	-5.02585	4.07003e-05	0.00244576
NPPA	4.80681	-6.00792	1.67394e-07	2.27736e-05
SDK2	4.88165	-4.09213	6.67976e-05	0.00362248
DMRT3	4.90367	-5.92327	4.45839e-07	5.37726e-05
CCDC8	4.92494	-2.57259	5.74046e-09	1.32889e-06
SPON1	4.92669	-6.10129	1.09829e-05	0.000812063
MMP10	4.93078	-4.51273	1.42483e-06	0.000140876
FSHR	4.95508	-6.51079	1.5957e-08	2.94962e-06
SLC6A17	4.97333	0.566534	4.59549e-14	1.30251e-10
LRP2	5.21102	-4.92082	2.72327e-06	0.000241208
ZNF702P	5.23081	-3.06645	6.81785e-05	0.00368077
LINC01405	5.31071	-6.01159	1.42946e-08	2.73139e-06
ZFP92	5.3823	-3.78038	1.2179e-06	0.000124022
CACNA1E	5.3922	-3.94412	4.23877e-09	1.03127e-06
CCR5AS	5.41318	-4.94223	4.79529e-07	5.6828e-05
CNN1	5.55093	-3.21876	5.38015e-08	8.97008e-06
TAFA5	5.60694	-1.5215	3.22192e-09	8.1779e-07
EPB41L3	5.62212	-2.5746	4.65816e-10	1.54154e-07
ELMO1	5.64219	-1.98785	4.0766e-13	6.30243e-10
CD248	5.75387	-1.59796	5.58959e-09	1.32166e-06
DPYSL5	5.76902	-4.45818	1.47236e-11	9.63035e-09
CACNA1H	5.93948	-0.931192	1.17988e-17	2.00651e-13
PDPN	6.40899	-5.16165	8.20741e-07	8.77831e-05
GALNT17	6.56393	-4.88636	9.48566e-11	4.24508e-08
TSPYL5	6.70714	-4.08955	4.64707e-07	5.56535e-05
CADM2	7.06738	-5.40371	8.01425e-07	8.62597e-05
PNPLA4	7.56713	-1.81452	6.42834e-09	1.43843e-06
STMN2	7.84649	-0.611699	7.03913e-12	5.70035e-09
TPTEP1	8.85519	-2.78598	3.23431e-12	3.23545e-09
