# Supplementary material for: Commitment to Myogenic Differentiation Significantly Aggravates the RNA Phenotype in Myotonic Dystrophy Type 1
Source: Neuropathol Appl Neurobiol. 2026 Mar 18;52(2):e70069. doi: 10.1111/nan.70069 (PMC12997521; doi:10.1111/nan.70069)
Supplement: Supplementary file 3 — Table S2: Supporting Information. [file NAN-52-e70069-s004.xlsx]

## Sheet: Blad1
Gene	Cluster
ZNF185	cluster_1
ZNF788P	cluster_1
S100A4	cluster_1
CRISPLD1	cluster_1
SPTLC3	cluster_1
EPCAM	cluster_1
RNLS	cluster_1
LIPG	cluster_1
F7	cluster_1
ADAMTS20	cluster_1
LINC00654	cluster_1
LRRK2	cluster_1
AMPH	cluster_1
ZNF454	cluster_1
MGP	cluster_1
EPB41L3	cluster_1
KLHL13	cluster_1
IRAK3	cluster_1
PTER	cluster_1
RUNX3	cluster_1
ENPP5	cluster_1
STXBP2	cluster_1
HCLS1	cluster_1
PCDHGB5	cluster_1
ITIH3	cluster_1
ZNF501	cluster_1
PCDHGA12	cluster_1
B4GALT6	cluster_1
SOCS2-AS1	cluster_1
ZNF702P	cluster_1
STMN2	cluster_1
TAFA5	cluster_1
POMC	cluster_1
AKR1E2	cluster_1
ZFP92	cluster_1
BEX1	cluster_1
TUSC3	cluster_1
CENPV	cluster_1
PCDHA10	cluster_1
MIR503	cluster_1
NFASC	cluster_1
ELN	cluster_1
ENPP4	cluster_1
B3GNT8	cluster_1
ICA1	cluster_1
ST6GAL1	cluster_1
MAGEL2	cluster_1
TENM4	cluster_1
FRMD3	cluster_1
TTN-AS1	cluster_1
LINC02182	cluster_1
ZNF793	cluster_1
LRCH2	cluster_1
MGST1	cluster_1
TPTEP1	cluster_1
PNPLA4	cluster_1
PLBD1	cluster_1
AMOT	cluster_1
FZD3	cluster_1
CD248	cluster_1
TSPYL5	cluster_1
GALC	cluster_1
KCNMB4	cluster_1
CCDC8	cluster_1
XG	cluster_1
NLGN4X	cluster_1
INAVA	cluster_1
ACVRL1	cluster_1
PRDX2	cluster_1
SEMA4G	cluster_1
JAKMIP2	cluster_1
NUP210	cluster_1
SLC16A11	cluster_1
ZNF662	cluster_1
HAAO	cluster_1
MEG9	cluster_1
MYOCD	cluster_1
CPT1C	cluster_1
PRKCZ	cluster_1
ACKR1	cluster_1
CADM3	cluster_1
EPHB2	cluster_1
SEMA4D	cluster_1
RAMP2	cluster_1
SDK2	cluster_1
ARHGEF4	cluster_2
PKP1	cluster_2
STK32B	cluster_2
POSTN	cluster_2
LINC01711	cluster_2
MMP1	cluster_2
PLCB2	cluster_2
SLC6A17	cluster_2
DUSP2	cluster_2
WNT7B	cluster_2
ERFE	cluster_2
NSG1	cluster_2
TAGLN	cluster_2
GALNT16	cluster_2
ENC1	cluster_2
ACTG2	cluster_2
SHISA9	cluster_2
VCAN	cluster_2
LINC01828	cluster_2
ZNF705G	cluster_2
UBASH3B	cluster_2
BAIAP2L1	cluster_2
NCALD	cluster_2
MAP7D2	cluster_2
ELFN2	cluster_2
LINC00337	cluster_2
ARMC4	cluster_2
PPP1R14C	cluster_2
FBXO16	cluster_2
CST6	cluster_2
INA	cluster_2
SULT4A1	cluster_2
PLXDC2	cluster_2
PLCE1-AS1	cluster_2
SOS1-IT1	cluster_2
EDNRA	cluster_2
ITGA4	cluster_2
SLC25A13	cluster_2
OPN3	cluster_2
FJX1	cluster_2
ADRB2	cluster_2
FILIP1L	cluster_2
SEPTIN11	cluster_2
ADRA1D	cluster_2
KCNG1	cluster_2
TUBA1A	cluster_2
SELENOI	cluster_2
MAP3K7CL	cluster_2
DUSP6	cluster_2
CMKLR1	cluster_2
BGN	cluster_2
NIBAN1	cluster_2
ANKRD1	cluster_2
CCDC80	cluster_3
NACAD	cluster_3
HSPA2	cluster_3
TNFRSF13C	cluster_3
BST1	cluster_3
HMCN2	cluster_3
PLEKHG3	cluster_3
PTPRN	cluster_3
TMEM59L	cluster_3
FBN1	cluster_3
ADAM19	cluster_3
KITLG	cluster_3
SIGLEC15	cluster_3
SLC14A1	cluster_3
TYMP	cluster_3
CXCL1	cluster_3
MLPH	cluster_3
FAM180A	cluster_3
SLC6A15	cluster_3
TM4SF1	cluster_3
DKK1	cluster_3
DPY19L2P1	cluster_3
CLU	cluster_3
HHIP	cluster_3
SCARA3	cluster_3
AKAP12	cluster_3
SEMA3F	cluster_3
RPL39L	cluster_3
PSTPIP1	cluster_3
SOCS2	cluster_3
GALNT6	cluster_3
MMP10	cluster_3
LRRC3	cluster_3
TRBC2	cluster_3
MALL	cluster_3
COL4A2	cluster_3
GLIPR2	cluster_3
SYT7	cluster_3
DOCK2	cluster_3
DLL3	cluster_3
LOXL2	cluster_3
ALPL	cluster_3
SERPINA9	cluster_3
FABP5	cluster_3
CDC20	cluster_3
ZPLD1	cluster_3
CDCA8	cluster_3
BUB1B	cluster_3
KIF14	cluster_3
TOP2A	cluster_3
CENPA	cluster_3
KIF20A	cluster_3
DLGAP5	cluster_3
SERPINE1	cluster_3
NETO2	cluster_3
LINC01085	cluster_3
PCOLCE2	cluster_3
PLEK2	cluster_3
CNTN3	cluster_3
OPRD1	cluster_3
PPARG	cluster_3
CDA	cluster_3
NPR3	cluster_3
TNC	cluster_3
GALNT10	cluster_3
RIBC2	cluster_3
TMEM156	cluster_3
IL13RA2	cluster_3
GAL	cluster_3
CHD5	cluster_3
BMP6	cluster_3
HAS2	cluster_3
ADAMTS1	cluster_3
SLC16A12	cluster_3
WWC1	cluster_3
ADGRG6	cluster_3
EDN1	cluster_3
ARSJ	cluster_3
PDCD1LG2	cluster_3
MARCHF4	cluster_3
ADAM12	cluster_3
COL4A1	cluster_3
FGF1	cluster_3
MIR503HG	cluster_3
ARFGEF3	cluster_3
SPRY4	cluster_3
THEMIS2	cluster_4
INPP5D	cluster_4
SELENOP	cluster_4
CD7	cluster_4
BAALC	cluster_4
PNMT	cluster_4
CPB2-AS1	cluster_4
EEPD1	cluster_4
GDF15	cluster_4
TMEM221	cluster_4
RCSD1	cluster_4
DIO2	cluster_4
RGR	cluster_4
VSIR	cluster_4
LINC01915	cluster_4
OR52N4	cluster_4
MGAM2	cluster_4
GBGT1	cluster_4
COL9A2	cluster_4
MYO15A	cluster_4
ZFYVE28	cluster_4
CAPN11	cluster_4
HSD17B6	cluster_4
CLSTN3	cluster_4
LINC00930	cluster_4
NRIP2	cluster_4
RBP1	cluster_4
GDF5	cluster_4
CLVS1	cluster_4
RRAD	cluster_4
C1QA	cluster_4
PTGER2	cluster_4
CLDN5	cluster_4
BRINP2	cluster_4
GPC4	cluster_4
SEMA6D	cluster_4
CNKSR3	cluster_4
MTARC1	cluster_4
AEBP1	cluster_4
SESN3	cluster_4
GAREM1	cluster_4
NHS	cluster_4
ZNF793-AS1	cluster_4
N4BP3	cluster_4
CHRD	cluster_4
LMOD1	cluster_4
SHC2	cluster_4
KIF28P	cluster_4
CCDC141	cluster_4
KCNH2	cluster_4
SEPTIN4	cluster_4
C4orf17	cluster_4
CDKN1C	cluster_4
RIMS3	cluster_4
NDRG2	cluster_4
MYOZ1	cluster_4
TMEM178A	cluster_4
PTPRD	cluster_4
SLC12A7	cluster_4
RND2	cluster_4
CLSTN2	cluster_4
CASS4	cluster_4
VASH2	cluster_4
SEMA6A	cluster_4
DLG2	cluster_4
NKAIN4	cluster_4
PRICKLE1	cluster_4
SH2D7	cluster_4
IGF1	cluster_4
CPZ	cluster_4
NGFR	cluster_4
CLLU1	cluster_4
LIPF	cluster_4
ZNF521	cluster_4
VANGL2	cluster_4
NTRK3	cluster_4
SOBP	cluster_4
RCAN2	cluster_4
CYYR1	cluster_4
SLC24A3	cluster_4
DIPK1B	cluster_4
TMEM229B	cluster_4
CEBPA	cluster_4
AOC3	cluster_4
SCN11A	cluster_4
JUP	cluster_4
CYFIP2	cluster_4
CCDC69	cluster_4
ADAM33	cluster_4
ART5	cluster_4
CEBPA-DT	cluster_4
PIEZO2	cluster_4
HYDIN2	cluster_4
TUB	cluster_4
CUZD1	cluster_4
LINC01894	cluster_4
GUCY1A2	cluster_4
TJP3	cluster_5
LINCMD1	cluster_5
DDIT3	cluster_5
KLHDC7B	cluster_5
SOCS7	cluster_5
DMPK	cluster_5
CNTNAP4	cluster_5
SREBF1	cluster_5
P2RX1	cluster_5
LDHD	cluster_5
MYBPC2	cluster_5
BMP4	cluster_5
MYADML2	cluster_5
IGFL2-AS1	cluster_5
KRT31	cluster_5
PLCL1	cluster_5
CDK18	cluster_5
ASIC4	cluster_5
SOWAHD	cluster_5
CYSLTR1	cluster_5
ADGRV1	cluster_5
TNFAIP6	cluster_5
C1orf127	cluster_5
CPLX1	cluster_5
LGR6	cluster_5
MYOM1	cluster_5
ACHE	cluster_5
JCHAIN	cluster_5
FAM124B	cluster_5
CD163	cluster_5
MEOX2	cluster_5
UGT2B4	cluster_5
PLEKHA7	cluster_5
FLVCR2	cluster_5
FXYD6	cluster_5
DENND2A	cluster_5
PYGM	cluster_5
KREMEN2	cluster_5
PHF21B	cluster_5
SCT	cluster_5
RASGRP2	cluster_5
COBL	cluster_5
AIF1L	cluster_5
ACTN2	cluster_5
KIF1A	cluster_5
NFIA-AS2	cluster_5
ICOSLG	cluster_5
A2M	cluster_5
KCNJ4	cluster_5
ANO2	cluster_5
SRRM3	cluster_5
COL23A1	cluster_5
RD3	cluster_5
PTPN5	cluster_5
SRL	cluster_5
TMEM182	cluster_5
KCNT1	cluster_5
TRDN	cluster_5
GPRC5C	cluster_5
MYBPC1	cluster_5
LMOD2	cluster_5
IRF6	cluster_5
ART1	cluster_5
RAB15	cluster_5
CASZ1	cluster_5
KCNB1	cluster_5
FAM9C	cluster_5
INHBE	cluster_5
OTOF	cluster_5
FOXS1	cluster_5
CHODL	cluster_5
EGLN3	cluster_5
TMEM72	cluster_5
LINC01203	cluster_5
JPH1	cluster_5
ACTA1	cluster_5
PACSIN1	cluster_5
ENO3	cluster_5
PLA2G3	cluster_5
LRTM1	cluster_5
MYH2	cluster_5
PADI2	cluster_5
RPS6KL1	cluster_5
NUAK1	cluster_5
DNAJA4	cluster_5
DTNA	cluster_5
NPNT	cluster_5
TNIK	cluster_5
ADGRA1	cluster_5
ASB2	cluster_5
KIT	cluster_5
TSPAN18	cluster_5
RPE65	cluster_5
HES1	cluster_5
MAPK10	cluster_5
NFATC1	cluster_5
NUPR1	cluster_5
COL19A1	cluster_5
FZD9	cluster_5
GPC2	cluster_5
PGBD5	cluster_5
UTS2R	cluster_5
F13A1	cluster_5
WIPF3	cluster_5
VGLL2	cluster_5
SMPX	cluster_5
MYL4	cluster_5
UNC45B	cluster_5
TNNI1	cluster_5
GADL1	cluster_5
PGM5	cluster_5
FAM83H	cluster_5
SERTAD4	cluster_5
TSPAN2	cluster_5
CEMIP	cluster_5
SDC2	cluster_5
ARNT2	cluster_5
FBXL22	cluster_5
ABLIM1	cluster_5
EXOC6	cluster_5
AKAP6	cluster_5
SVIL	cluster_5
SORBS2	cluster_5
COL5A3	cluster_5
DUSP8	cluster_5
XIRP1	cluster_5
MSTN	cluster_6
MEX3A	cluster_6
ADCY2	cluster_6
RNF182	cluster_6
ANKRD20A5P	cluster_6
FBXO27	cluster_6
HENMT1	cluster_6
BTBD11	cluster_6
CYTL1	cluster_6
GJD2	cluster_6
GALNT17	cluster_6
DMRT3	cluster_6
CNIH2	cluster_6
ENTPD1	cluster_6
PAMR1	cluster_6
COL26A1	cluster_6
FGFR2	cluster_6
KCNQ1	cluster_6
CXCR4	cluster_6
ZNF704	cluster_6
ELMO1	cluster_6
FAM153A	cluster_6
EN2	cluster_6
CPXM1	cluster_6
CTNNA2	cluster_6
ABCG1	cluster_6
LINC02016	cluster_6
DCX	cluster_6
FHL1	cluster_6
PPP1R1A	cluster_6
LINC00159	cluster_6
ANO5	cluster_6
RXRG	cluster_6
THRSP	cluster_6
MYL2	cluster_6
CACNG4	cluster_6
KISS1	cluster_6
HS6ST2	cluster_6
DRAXIN	cluster_6
B4GALNT3	cluster_6
BCAS1	cluster_6
PTCHD1	cluster_6
KCNA7	cluster_6
GPAT3	cluster_6
JPH3	cluster_6
HECW1	cluster_6
ART3	cluster_6
CSGALNACT1	cluster_6
SLC44A3-AS1	cluster_6
LINC02532	cluster_6
DPYSL5	cluster_6
SMTNL2	cluster_6
C21orf62	cluster_6
GABRD	cluster_6
C22orf31	cluster_6
HRH3	cluster_6
C12orf42	cluster_6
TLR12P	cluster_6
KIAA1671-AS1	cluster_6
CCR5	cluster_6
CACNA1E	cluster_6
LYPD1	cluster_6
PLD5	cluster_6
MEST	cluster_6
RAMP2-AS1	cluster_6
AFAP1L2	cluster_6
CACNA2D2	cluster_6
FHAD1	cluster_6
ISYNA1	cluster_6
SLC44A3	cluster_6
CD24	cluster_6
COLEC12	cluster_6
RAI2	cluster_6
AQP1	cluster_6
LBH	cluster_6
FNDC1	cluster_6
FGF13	cluster_6
CACNA1H	cluster_6
LANCL2	cluster_6
LRRN1	cluster_6
ADGRA1-AS1	cluster_6
PAK3	cluster_6
LINC01013	cluster_6
THPO	cluster_6
PRICKLE2	cluster_6
SLC16A4	cluster_6
KCNK3	cluster_6
CDC42	cluster_6
C1QL4	cluster_6
WNT9A	cluster_6
LIMK2	cluster_6
SCUBE2	cluster_6
KCNA10	cluster_6
RIMS4	cluster_6
SPECC1	cluster_6
PRAG1	cluster_6
SPTB	cluster_6
HUNK	cluster_6
ACTG1P15	cluster_6
SPAG6	cluster_6
MAFB	cluster_6
GRIK1	cluster_6
NPPA	cluster_6
LINC01405	cluster_6
SLC6A17-AS1	cluster_6
FSHR	cluster_6
SAMD3	cluster_6
ANKRD63	cluster_6
CCR5AS	cluster_6
NINJ2	cluster_6
SPON1	cluster_6
CNN1	cluster_6
PDPN	cluster_6
IL11	cluster_6
ERC2	cluster_6
PDE7B	cluster_6
PRXL2A	cluster_6
CADM2	cluster_6
CADM4	cluster_6
SLC44A4	cluster_6
CD247	cluster_6
SLC5A12	cluster_6
LRP2	cluster_6
CHGB	cluster_6
MGAT3	cluster_6
LINC00535	cluster_6
SEMA3A	cluster_6
IQCA1-AS1	cluster_6
LFNG	cluster_6
FTH1P16	cluster_7
MOCOS	cluster_7
CD163L1	cluster_7
PID1	cluster_7
CCN3	cluster_7
OPN4	cluster_7
KRT18	cluster_7
OR2S1P	cluster_7
GPR158	cluster_7
FAM133A	cluster_7
MUC15	cluster_7
LINC01098	cluster_7
MAGEC2	cluster_7
ZFPM2-AS1	cluster_7
EPHA3	cluster_7
P2RY6	cluster_7
LINC02475	cluster_7
NR1D1	cluster_7
EPS8L2	cluster_7
LYPD8	cluster_7
TFAP2A	cluster_7
WNT11	cluster_7
PCDH10	cluster_7
FBLN7	cluster_7
SLC2A5	cluster_7
RASD2	cluster_7
LRRC77P	cluster_7
KRT17	cluster_7
TNFSF9	cluster_7
KRT16	cluster_7
LURAP1L-AS1	cluster_7
RPTN	cluster_7
TRIB3	cluster_7
UNC13A	cluster_7
FOSB	cluster_7
SCD	cluster_7
C3orf80	cluster_7
SVEP1	cluster_7
CCDC91	cluster_7
APOLD1	cluster_7
GATA6	cluster_7
FADS1	cluster_7
KIF24	cluster_7
KLF4	cluster_7
CRMP1	cluster_7
HIF1A-AS3	cluster_7
NGEF	cluster_7
CHAC1	cluster_7
MXRA5	cluster_7
ITGB2-AS1	cluster_7
TTC39B	cluster_7
MYH13	cluster_8
HLA-B	cluster_8
MSR1	cluster_8
BCHE	cluster_8
APCDD1	cluster_8
CACNA2D4	cluster_8
PSMB9	cluster_8
NEUROG2	cluster_8
ACSL5	cluster_8
ALX1	cluster_8
PCDHGA10	cluster_8
APOL1	cluster_8
CMBL	cluster_8
VNN2	cluster_8
POU5F1	cluster_8
GIMAP2	cluster_8
PLEKHA6	cluster_8
KIAA1755	cluster_8
DPP4	cluster_8
INHBB	cluster_8
HSBP1L1	cluster_8
SLITRK5	cluster_8
LMO3	cluster_8
SSTR5	cluster_8
LZTS3	cluster_8
ICAM1	cluster_8
TNFSF10	cluster_8
FOXQ1	cluster_8
ODF3B	cluster_8
CMPK2	cluster_8
BATF2	cluster_8
TMEM150C	cluster_8
DAPL1	cluster_8
RTP4	cluster_8
TNFRSF4	cluster_8
SSTR5-AS1	cluster_8
TRANK1	cluster_8
DDB2	cluster_8
NRIR	cluster_8
GBP1P1	cluster_8
CASP1	cluster_8
CYB561A3	cluster_8
SNED1	cluster_8
GIMAP1	cluster_8
APOBEC3H	cluster_8
KCNS3	cluster_8
DCN	cluster_8
APOL3	cluster_8
ANGPTL1	cluster_8
LIPC	cluster_8
TPPP3	cluster_8
HLA-F	cluster_8
SLC4A11	cluster_8
VNN1	cluster_8
TMEM140	cluster_8
PURPL	cluster_8
KCP	cluster_8
C2	cluster_8
CES3	cluster_8
LINC01378	cluster_8
BCO2	cluster_8
PLEKHS1	cluster_8
STX3	cluster_8
FGR	cluster_8
GFPT2	cluster_8
RAB3D	cluster_8
CD160	cluster_8
ZMIZ1-AS1	cluster_8
SLC37A2	cluster_8
LRRK1	cluster_8
CD33	cluster_8
SCN2A	cluster_8
IGHV3-74	cluster_8
HMGCLL1	cluster_8
CNNM1	cluster_8
ITGB2	cluster_8
MFAP4	cluster_8
PLSCR4	cluster_8
ALDH3B1	cluster_8
ENDOD1	cluster_8
