# Supplementary material for: Commitment to Myogenic Differentiation Significantly Aggravates the RNA Phenotype in Myotonic Dystrophy Type 1
Source: Neuropathol Appl Neurobiol. 2026 Mar 18;52(2):e70069. doi: 10.1111/nan.70069 (PMC12997521; doi:10.1111/nan.70069)
Supplement: Supplementary file 4 — Table S3: Supporting Information. [file NAN-52-e70069-s003.xlsx]

## Sheet: Day-2
ID	GeneID	geneSymbol	PValue	FDR	IncLevelDifference	PSI_DMdelta	PSI_DM1	Chr	Strand	exon_target	exon_upstream	exon_downstream
188	ENSG00000160194	NDUFV3	0	0	0.257	0.517,0.52,0.537	0.246,0.28,0.277	chr21	+	42903182-42904276	42896927-42897047	42908864-42909105
5572	ENSG00000167733	HSD11B1L	0.000615591	0.0496488	0.23	0.662,0.606,0.652	0.458,0.358,0.415	chr19	+	5684993-5685119	5684819-5684905	5686900-5686991
5947	ENSG00000099864	PALM	0	0	0.397	0.735,0.699,0.764	0.33,0.292,0.384	chr19	+	740352-740483	736019-736078	746285-748326
6937	ENSG00000061656	SPAG4	8.64335e-05	0.0131439	0.247	0.865,0.955,0.811	0.605,0.667,0.618	chr20	+	35618087-35618130	35617520-35617840	35619195-35619310
10756	ENSG00000285953	AC000120.4	0.000271306	0.0289258	-0.263	0.619,0.486,0.913	0.944,0.864,1	chr7	-	92244902-92245134	92242034-92242137	92245790-92245924
15581	ENSG00000197535	MYO5A	3.04312e-10	4.30674e-07	0.24	0.552,0.636,0.577	0.329,0.335,0.381	chr15	-	52337810-52337884	52336463-52336556	52340196-52340394
16986	ENSG00000196923	PDLIM7	9.80603e-05	0.0143014	-0.231	0.519,0.704,0.711	0.929,0.873,0.825	chr5	-	177491807-177491976	177491072-177491420	177492405-177492435
16987	ENSG00000196923	PDLIM7	0.000185989	0.0222737	-0.303	0.356,0.6,0.581	0.862,0.8,0.783	chr5	-	177491807-177491995	177491404-177491420	177492405-177492435
17515	ENSG00000115414	FN1	0	0	-0.332	0.158,0.166,0.167	0.494,0.491,0.503	chr2	-	215392931-215393203	215391632-215391814	215394528-215394719
18379	ENSG00000113648	MACROH2A1	0	0	0.219	0.426,0.424,0.427	0.217,0.198,0.205	chr5	-	135350823-135350913	135345968-135346057	135352946-135362901
19599	ENSG00000247828	TMEM161B-AS1	3.85701e-06	0.00139781	0.239	0.822,0.823,0.837	0.65,0.591,0.523	chr5	+	88282042-88282106	88269468-88270585	88436273-88436674
22618	ENSG00000137601	NEK1	0.00020122	0.0235999	-0.22	0.408,0.501,0.325	0.543,0.734,0.617	chr4	-	169508769-169508852	169508248-169508331	169537809-169537911
24093	ENSG00000131018	SYNE1	1.11022e-15	2.79557e-12	0.223	0.945,0.843,0.887	0.641,0.668,0.698	chr6	-	152145487-152145555	152143623-152143765	152148045-152148378
26621	ENSG00000205485	AC004980.1	3.98626e-07	0.000231404	-0.287	0.714,0.875,0.476	0.926,1,1	chr7	+	76615494-76615663	76551464-76551522	76621116-76621388
28515	ENSG00000112414	ADGRG6	1.71592e-10	2.48503e-07	0.227	0.874,0.933,0.904	0.737,0.678,0.614	chr6	+	142440908-142440953	142438212-142438364	142443337-142446261
29059	ENSG00000077782	FGFR1	0	0	-0.226	0.2,0.188,0.205	0.395,0.425,0.451	chr8	-	38429682-38429948	38428346-38428435	38457356-38457446
29734	ENSG00000188690	UROS	5.90793e-05	0.01027	-0.224	0.786,0.667,0.722	0.846,1,1	chr10	-	125789283-125789528	125788582-125789005	125794022-125794388
33331	ENSG00000088367	EPB41L1	3.0848e-05	0.00652953	-0.229	0.73,0.582,0.745	0.926,0.927,0.89	chr20	+	36214357-36214440	36212272-36212376	36221864-36221934
33333	ENSG00000088367	EPB41L1	4.41435e-05	0.00836647	-0.202	0.767,0.599,0.825	0.915,0.939,0.943	chr20	+	36214360-36214440	36212272-36212376	36221864-36221944
34451	ENSG00000048991	R3HDM1	2.61244e-07	0.000161828	0.303	0.647,0.536,0.579	0.228,0.366,0.26	chr2	+	135616152-135616193	135604806-135605016	135616668-135616757
34586	ENSG00000177409	SAMD9L	0.00052545	0.0445662	0.211	0.814,0.773,0.966	0.68,0.673,0.566	chr7	-	93145909-93146040	93145385-93145532	93148194-93148345
36412	ENSG00000124496	TRERF1	8.04827e-05	0.0125338	-0.241	0.682,0.706,0.676	0.871,1,0.917	chr6	-	42263260-42263568	42259339-42259723	42264704-42264854
36893	ENSG00000232995	AL592435.1	0.000487581	0.0426607	0.262	0.905,0.857,0.824	0.551,0.556,0.692	chr1	-	163319182-163319291	163306233-163306329	163321622-163321704
37762	ENSG00000164659	KIAA1324L	0.000187719	0.0223979	-0.215	0.649,0.733,0.767	0.96,1,0.833	chr7	-	86947727-86947922	86944899-86945046	86964904-86965024
38041	ENSG00000188917	TRMT2B	3.10857e-06	0.00119824	0.299	0.9,1,1	0.934,0.522,0.548	chrX	-	101041317-101041371	101037917-101038051	101051251-101051366
39271	ENSG00000198947	DMD	1.27676e-13	2.72031e-10	0.312	0.526,0.609,0.569	0.259,0.27,0.238	chrX	-	31126642-31126673	31119228-31121930	31134102-31134194
47155	ENSG00000116786	PLEKHM2	0	0	0.288	0.806,0.729,0.786	0.498,0.457,0.503	chr1	+	15721329-15721388	15719734-15719920	15725317-15725545
48170	ENSG00000124831	LRRFIP1	9.89109e-08	7.07662e-05	-0.252	0.714,0.837,0.692	1,1,1	chr2	+	237727876-237727935	237720772-237720822	237735268-237735333
48926	ENSG00000240990	HOXA11-AS	0.000415093	0.0378514	0.235	0.852,0.956,0.833	0.6,0.806,0.529	chr7	+	27186109-27186263	27184507-27185084	27188601-27189169
49606	ENSG00000161533	ACOX1	8.28747e-09	8.60603e-06	0.223	0.742,0.765,0.788	0.562,0.56,0.505	chr17	-	75960215-75960375	75957421-75957566	75973625-75973785
50076	ENSG00000146555	SDK1	3.40337e-05	0.00699018	-0.211	0.651,0.817,0.594	0.919,0.923,0.853	chr7	+	4175775-4175834	4174222-4174357	4178485-4178586
51216	ENSG00000091409	ITGA6	0	0	0.238	0.86,0.86,0.853	0.599,0.624,0.636	chr2	+	172501772-172501901	172497975-172498100	172504091-172504534
52469	ENSG00000122481	RWDD3	7.13432e-05	0.0115935	0.286	0.684,0.596,0.529	0.448,0.253,0.25	chr1	+	95239777-95239909	95234221-95234315	95246542-95246657
55094	ENSG00000152061	RABGAP1L	0.000287279	0.0300558	0.223	0.798,0.826,0.802	0.556,0.707,0.493	chr1	+	174957891-174958173	174957457-174957549	174969277-174969387
56294	ENSG00000111554	MDM1	3.87468e-14	9.16163e-11	0.48	1,0.907,1	0.606,0.54,0.322	chr12	-	68316581-68316610	68316078-68316253	68321347-68321446
57275	ENSG00000154175	ABI3BP	9.22514e-07	0.000459806	0.222	0.857,0.764,0.83	0.676,0.54,0.569	chr3	-	100820220-100820303	100808161-100808235	100821054-100821113
58624	ENSG00000187079	TEAD1	0	0	0.404	0.704,0.66,0.751	0.293,0.311,0.3	chr11	+	12878889-12878900	12864838-12864900	12879708-12879842
58679	ENSG00000115042	FAHD2A	3.89606e-05	0.00768796	0.36	1,0.769,0.82	0.454,0.351,0.705	chr2	+	95410527-95410586	95402708-95402872	95412434-95412542
61735	ENSG00000118194	TNNT2	0	0	-0.413	0.239,0.24,0.294	0.657,0.72,0.635	chr1	-	201369816-201369845	201368162-201368227	201372027-201372041
61736	ENSG00000118194	TNNT2	6.59978e-06	0.00210709	-0.285	0.434,0.426,0.561	0.677,0.777,0.822	chr1	-	201369816-201369845	201368162-201368227	201372145-201372155
62477	ENSG00000127452	FBXL12	0.000483201	0.0424691	-0.265	0.502,0.517,0.735	0.896,0.797,0.855	chr19	-	9813231-9813274	9810267-9811717	9814138-9814342
63886	ENSG00000130396	AFDN	2.22045e-16	5.74024e-13	0.418	0.871,0.761,0.83	0.444,0.44,0.324	chr6	+	167913403-167913423	167911284-167911489	167914168-167914313
63948	ENSG00000196569	LAMA2	0	0	0.494	0.745,0.742,0.709	0.241,0.217,0.255	chr6	+	129475390-129475401	129473214-129473352	129478693-129478813
64489	ENSG00000011465	DCN	0	0	0.323	0.391,0.337,0.379	0.032,0.037,0.069	chr12	-	91179362-91179686	91178342-91178585	91182655-91182824
68851	ENSG00000067113	PLPP1	6.131e-06	0.00197825	0.23	0.491,0.459,0.607	0.261,0.329,0.277	chr5	-	55490960-55491114	55467869-55468149	55534572-55534951
73584	ENSG00000035115	SH3YL1	5.27833e-12	9.38904e-09	0.215	0.979,0.949,0.958	0.687,0.781,0.772	chr2	-	233119-233229	231137-231191	234160-234272
73927	ENSG00000203485	INF2	1.11022e-16	2.98971e-13	0.214	0.49,0.47,0.486	0.27,0.269,0.266	chr14	+	104715284-104715340	104714203-104714856	104718795-104719605
74264	ENSG00000063601	MTMR1	1.11022e-16	2.98971e-13	0.451	0.617,0.629,0.671	0.202,0.164,0.198	chrX	+	150712342-150712365	150699195-150699300	150718625-150718700
77548	ENSG00000183808	RBM12B	0.000470487	0.0415735	-0.22	0.289,0.292,0.503	0.588,0.608,0.549	chr8	-	93740629-93740696	93737307-93737355	93740881-93740956
79692	ENSG00000121753	ADGRB2	4.62107e-07	0.000261979	-0.264	0.673,0.6,0.864	1,0.929,1	chr1	-	31742838-31743002	31742053-31742217	31744648-31744731
84265	ENSG00000254300	LINC01111	7.67943e-05	0.0122045	0.215	0.882,0.909,1	0.724,0.789,0.633	chr8	+	76475946-76476044	76433641-76433751	76518800-76518874
85531	ENSG00000026508	CD44	0.000273926	0.0291179	0.344	0.897,0.833,0.6	0.353,0.429,0.517	chr11	+	35198121-35198246	35189835-35190065	35208105-35208206
87883	ENSG00000137497	NUMA1	0	0	0.232	0.638,0.638,0.593	0.431,0.383,0.36	chr11	-	72012401-72012442	72010786-72010854	72012895-72016260
88502	ENSG00000198467	TPM2	0	0	-0.259	0.268,0.257,0.282	0.521,0.54,0.524	chr9	-	35684732-35684807	35684488-35684550	35685064-35685139
88505	ENSG00000198467	TPM2	0	0	0.22	0.421,0.432,0.433	0.204,0.214,0.207	chr9	-	35685064-35685139	35684732-35684807	35685269-35685339
91882	ENSG00000197467	COL13A1	0	0	0.339	0.987,0.903,0.934	0.595,0.63,0.583	chr10	+	69875128-69875163	69872184-69872210	69878039-69878065
91926	ENSG00000197467	COL13A1	0.00037089	0.0353024	0.26	0.883,0.673,0.775	0.46,0.608,0.482	chr10	+	69932560-69932604	69930043-69930087	69935350-69935391
92539	ENSG00000197746	PSAP	0	0	0.34	0.563,0.517,0.525	0.193,0.206,0.187	chr10	-	71823888-71823896	71821876-71822007	71825837-71825893
92942	ENSG00000095637	SORBS1	0.000568836	0.0469999	0.273	0.8,1,1	0.5,0.586,0.895	chr10	-	95351216-95351376	95346406-95346452	95354882-95354967
93255	ENSG00000197694	SPTAN1	0	0	0.244	0.709,0.662,0.716	0.466,0.45,0.439	chr9	+	128592983-128593042	128591477-128591625	128594175-128594373
93609	ENSG00000148737	TCF7L2	0.000563761	0.0468091	-0.246	0.52,0.346,0.37	0.63,0.725,0.619	chr10	+	113158667-113158717	113158021-113158069	113165555-113167678
95799	ENSG00000172671	ZFAND4	1.93495e-06	0.000820929	-0.201	0.75,0.713,0.845	1,0.911,1	chr10	-	45624583-45624637	45618140-45618260	45625951-45627105
96025	ENSG00000161791	FMNL3	8.67859e-09	8.90304e-06	-0.266	0.569,0.44,0.571	0.776,0.887,0.716	chr12	-	49658442-49658594	49657082-49657190	49661966-49662049
96722	ENSG00000133739	LRRCC1	0.000466945	0.041378	-0.238	0.533,0.594,0.467	0.795,0.789,0.725	chr8	+	85109595-85109800	85107238-85107399	85110115-85110180
97414	ENSG00000152601	MBNL1	0	0	-0.237	0.165,0.192,0.19	0.47,0.412,0.377	chr3	+	152446704-152446757	152445282-152445539	152447620-152447773
97415	ENSG00000152601	MBNL1	1.38745e-12	2.63734e-09	-0.267	0.754,0.593,0.7	0.926,0.972,0.95	chr3	+	152446704-152446757	152445282-152445539	152447725-152447773
101706	ENSG00000165801	ARHGEF40	6.04061e-08	4.64763e-05	0.205	0.89,0.857,0.8	0.562,0.667,0.704	chr14	+	21087320-21087463	21087001-21087105	21087968-21088098
103798	ENSG00000111271	ACAD10	0.000400673	0.0370815	0.221	1,0.917,0.826	0.487,0.684,0.909	chr12	+	111729806-111729956	111721671-111721739	111733923-111734068
104478	ENSG00000248905	FMN1	1.95425e-06	0.000827303	-0.298	0.631,0.683,0.525	0.791,0.941,1	chr15	-	33064957-33065074	33008014-33008075	33119249-33119381
105886	ENSG00000152784	PRDM8	8.87423e-06	0.0025991	-0.203	1,0.714,0.676	1,1,1	chr4	+	80185365-80185518	80184650-80184753	80191472-80191569
107754	ENSG00000148516	ZEB1	6.39651e-05	0.0108221	-0.233	0.649,0.658,0.556	0.766,0.902,0.895	chr10	+	31387124-31387266	31320606-31320698	31461037-31461237
109312	ENSG00000137177	KIF13A	0	0	0.216	0.905,0.914,0.927	0.666,0.708,0.723	chr6	-	17789872-17789910	17787776-17787875	17794249-17794395
117757	ENSG00000286129	AC245060.7	1.46165e-05	0.00379379	0.272	0.875,1,0.913	0.744,0.547,0.681	chr22	+	22306833-22306903	22303943-22304114	22307106-22307245
117961	ENSG00000243156	MICAL3	0.000309744	0.0315087	0.291	0.581,0.627,0.672	0.167,0.375,0.464	chr22	-	17826451-17826516	17822947-17823060	17831854-17831927
120210	ENSG00000105662	CRTC1	0.000168369	0.0208459	0.255	0.926,0.826,0.778	0.583,0.583,0.6	chr19	+	18774827-18774986	18771442-18771546	18775641-18775821
127829	ENSG00000286600	AC119427.2	0	0	-0.307	0.121,0.128,0.203	0.447,0.506,0.421	chr1	-	201369816-201369842	201368162-201368227	201372027-201372041
127830	ENSG00000286600	AC119427.2	5.75426e-05	0.0101001	-0.271	0.424,0.413,0.567	0.653,0.759,0.806	chr1	-	201369816-201369842	201368162-201368227	201372145-201372155
127831	ENSG00000286600	AC119427.2	0	0	-0.247	0.086,0.08,0.128	0.342,0.387,0.305	chr1	-	201369816-201370223	201368162-201368227	201372027-201372041
132525	ENSG00000115414	FN1	0	0	-0.209	0.579,0.578,0.586	0.79,0.794,0.787	chr2	-	215380811-215380989	215379130-215379317	215382212-215382325
132528	ENSG00000115414	FN1	0	0	-0.209	0.579,0.578,0.586	0.79,0.794,0.787	chr2	-	215380811-215381010	215379130-215379317	215382212-215382325
132531	ENSG00000115414	FN1	0	0	-0.209	0.579,0.578,0.586	0.79,0.794,0.787	chr2	-	215380811-215381062	215379130-215379317	215382212-215382325
132535	ENSG00000115414	FN1	0	0	-0.209	0.579,0.578,0.586	0.79,0.794,0.787	chr2	-	215380811-215381092	215379130-215379317	215382212-215382325
132644	ENSG00000115414	FN1	0	0	-0.268	0.103,0.111,0.112	0.376,0.372,0.382	chr2	-	215392931-215393026	215391632-215391814	215394528-215394719
132645	ENSG00000115414	FN1	0	0	-0.267	0.103,0.11,0.112	0.375,0.37,0.38	chr2	-	215392931-215393038	215391632-215391814	215394528-215394719
132646	ENSG00000115414	FN1	0	0	-0.267	0.103,0.111,0.112	0.375,0.371,0.381	chr2	-	215392931-215393041	215391632-215391814	215394528-215394719
132647	ENSG00000115414	FN1	0	0	-0.267	0.103,0.11,0.112	0.375,0.37,0.38	chr2	-	215392931-215393092	215391632-215391814	215394528-215394719
132648	ENSG00000115414	FN1	0	0	-0.267	0.103,0.11,0.112	0.375,0.37,0.38	chr2	-	215392931-215393095	215391632-215391814	215394528-215394719
132649	ENSG00000115414	FN1	0	0	-0.267	0.103,0.11,0.112	0.375,0.37,0.38	chr2	-	215392931-215393154	215391632-215391814	215394528-215394719
132650	ENSG00000115414	FN1	0	0	-0.267	0.103,0.11,0.112	0.375,0.37,0.38	chr2	-	215392931-215393200	215391632-215391814	215394528-215394719
132651	ENSG00000115414	FN1	0	0	-0.267	0.103,0.11,0.112	0.375,0.37,0.381	chr2	-	215392931-215393201	215391632-215391814	215394528-215394719
132654	ENSG00000115414	FN1	0	0	-0.267	0.103,0.11,0.112	0.375,0.37,0.38	chr2	-	215392931-215393245	215391632-215391814	215394528-215394719
132660	ENSG00000115414	FN1	0	0	-0.208	0.068,0.07,0.07	0.274,0.273,0.286	chr2	-	215393078-215393203	215391632-215391814	215394528-215394719
135407	ENSG00000164346	NSA2	0.000381938	0.0359481	0.28	0.7,0.476,0.6	0.276,0.351,0.308	chr5	+	74772313-74772421	74770631-74770810	74776604-74780113
137697	ENSG00000051596	THOC3	0.00053673	0.0452262	0.216	0.934,0.9,0.889	0.749,0.822,0.503	chr5	-	175960116-175960132	175917873-175918172	175961051-175961151
137699	ENSG00000197093	GAL3ST4	8.08035e-08	5.9797e-05	0.204	1,1,1	0.73,0.842,0.815	chr7	-	100166502-100166831	100159244-100160959	100166971-100168112
139022	ENSG00000131018	SYNE1	3.42859e-12	6.27135e-09	0.329	0.884,0.709,0.781	0.457,0.468,0.463	chr6	-	152145487-152145573	152143623-152143765	152148045-152148378
139401	ENSG00000215190	LINC00680	0.000479742	0.0422034	0.21	0.616,0.632,0.444	0.385,0.36,0.317	chr6	-	57949904-57950011	57948918-57949068	57959028-57959111
141444	ENSG00000205485	AC004980.1	1.26222e-06	0.000584079	-0.263	0.724,0.889,0.522	0.923,1,1	chr7	+	76615490-76615663	76551464-76551522	76621116-76621388
141909	ENSG00000129116	PALLD	5.71649e-09	6.26191e-06	0.315	0.842,0.937,0.933	0.498,0.548,0.721	chr4	+	168925233-168925278	168924945-168925078	168926218-168926487
142125	ENSG00000004777	ARHGAP33	4.63129e-05	0.00865079	0.283	0.565,0.545,0.72	0.401,0.386,0.194	chr19	+	35784495-35784706	35784172-35784317	35784953-35785106
142126	ENSG00000004777	ARHGAP33	6.4193e-05	0.0108511	0.291	0.494,0.49,0.698	0.358,0.317,0.133	chr19	+	35784495-35784849	35784172-35784317	35784953-35785106
145251	ENSG00000088899	LZTS3	0.000471082	0.0415735	0.248	0.867,0.786,0.915	0.625,0.7,0.5	chr20	-	3167799-3167961	3166705-3167181	3173455-3173546
153299	ENSG00000186522	SEPTIN10	0.0003255	0.0325144	0.23	1,0.833,0.933	0.706,0.569,0.8	chr2	-	109585725-109585838	109585126-109585321	109613798-109613927
162207	ENSG00000143847	PPFIA4	4.91708e-05	0.00898551	-0.364	0.389,0.489,0.579	0.822,1,0.727	chr1	+	203075968-203076076	203075577-203075757	203076341-203078740
162208	ENSG00000143847	PPFIA4	9.99081e-11	1.54968e-07	-0.239	0.116,0.194,0.2	0.484,0.359,0.385	chr1	+	203075968-203076076	203075577-203075757	203076480-203076981
163818	ENSG00000091409	ITGA6	0	0	0.298	0.739,0.737,0.72	0.435,0.418,0.45	chr2	+	172501772-172502107	172497975-172498100	172504091-172506459
170117	ENSG00000187079	TEAD1	0	0	0.282	0.765,0.734,0.732	0.464,0.483,0.438	chr11	+	12864686-12864748	12862250-12862314	12864838-12864900
170225	ENSG00000122966	CIT	0	0	0.357	0.867,0.844,0.844	0.435,0.532,0.516	chr12	-	119711049-119711093	119710540-119710620	119712178-119712347
173944	ENSG00000116044	NFE2L2	0.000474741	0.0418204	-0.202	0.846,0.6,0.949	1,1,1	chr2	-	177323239-177323396	177311233-177311328	177334393-177334529
173946	ENSG00000116044	NFE2L2	0.000358193	0.0345347	-0.208	0.85,0.586,0.939	1,1,1	chr2	-	177323304-177323396	177311233-177311328	177334393-177334529
175478	ENSG00000008294	SPAG9	1.38026e-11	2.34751e-08	0.243	0.695,0.648,0.769	0.482,0.432,0.47	chr17	-	50975863-50976016	50974771-50974947	50977108-50977221
175896	ENSG00000085978	ATG16L1	6.99898e-06	0.00219228	0.214	0.383,0.526,0.438	0.224,0.231,0.25	chr2	+	233273369-233273777	233272966-233273052	233274676-233274778
181362	ENSG00000181135	ZNF707	8.98131e-06	0.00261795	-0.221	0.706,0.692,0.833	0.895,1,1	chr8	+	143691076-143691199	143690057-143690123	143691600-143691694
181363	ENSG00000181135	ZNF707	4.74374e-06	0.00162501	-0.241	0.667,0.68,0.852	0.923,1,1	chr8	+	143691076-143691232	143690057-143690123	143691600-143691700
181364	ENSG00000181135	ZNF707	9.19002e-06	0.00265549	-0.223	0.706,0.692,0.833	0.9,1,1	chr8	+	143691080-143691199	143690057-143690123	143691600-143691694
181365	ENSG00000181135	ZNF707	4.82149e-06	0.00164583	-0.242	0.667,0.68,0.852	0.926,1,1	chr8	+	143691080-143691232	143690057-143690123	143691600-143691700
182083	ENSG00000133612	AGAP3	0.000207656	0.0241959	0.266	1,0.724,1	0.667,0.5,0.758	chr7	+	151122725-151122921	151120520-151120745	151123794-151123886
183322	ENSG00000035115	SH3YL1	3.9363e-12	7.06667e-09	0.261	0.975,0.938,0.953	0.616,0.734,0.734	chr2	-	233153-233229	231137-231191	234160-234272
193373	ENSG00000254300	LINC01111	0.000232016	0.026003	0.284	0.81,0.869,1	0.624,0.728,0.476	chr8	+	76475946-76476040	76433641-76433751	76518800-76518874
193376	ENSG00000254300	LINC01111	0.00045335	0.0405963	0.224	0.838,0.886,1	0.667,0.814,0.571	chr8	+	76475946-76476052	76433641-76433751	76518800-76518874
193378	ENSG00000254300	LINC01111	0.000338849	0.0332073	0.21	0.824,0.892,1	0.686,0.81,0.591	chr8	+	76475946-76476096	76433641-76433751	76518800-76518874
193379	ENSG00000254300	LINC01111	0.00028632	0.0300238	0.286	0.8,0.862,1	0.6,0.733,0.471	chr8	+	76475946-76476226	76433641-76433751	76518800-76518874
197413	ENSG00000198467	TPM2	0	0	-0.235	0.195,0.178,0.199	0.413,0.438,0.426	chr9	-	35684732-35684788	35684488-35684550	35685064-35685139
197414	ENSG00000198467	TPM2	0	0	-0.234	0.191,0.175,0.194	0.41,0.432,0.42	chr9	-	35684732-35684790	35684488-35684550	35685064-35685139
202726	ENSG00000151914	DST	0	0	0.439	0.808,0.827,0.773	0.366,0.313,0.413	chr6	-	56468983-56468999	56466078-56466195	56469883-56469957
202834	ENSG00000111206	FOXM1	0	0	0.219	0.907,0.886,0.904	0.716,0.646,0.677	chr12	-	2865350-2865399	2864683-2864752	2866393-2866521
204420	ENSG00000161791	FMNL3	1.85751e-06	0.00079328	-0.297	0.389,0.28,0.378	0.62,0.787,0.531	chr12	-	49658251-49658594	49657082-49657190	49661966-49662049
205260	ENSG00000139793	MBNL2	1.3355e-07	9.08552e-05	-0.32	0.303,0.246,0.246	0.552,0.594,0.61	chr13	+	97366501-97366553	97357482-97357635	97391322-97391599
209593	ENSG00000165801	ARHGEF40	2.81744e-05	0.00608317	0.211	0.791,0.721,0.712	0.445,0.547,0.598	chr14	+	21087410-21087463	21087001-21087105	21087968-21088098
213633	ENSG00000140451	PIF1	4.49356e-06	0.00155858	-0.279	0.795,0.368,1	1,1,1	chr15	-	64822266-64822385	64821167-64821281	64822478-64822610
213634	ENSG00000140451	PIF1	5.57748e-06	0.00183913	-0.291	0.795,0.333,1	1,1,1	chr15	-	64822266-64822390	64821167-64821281	64822478-64822610
215271	ENSG00000122406	RPL5	1.47477e-05	0.00380745	0.251	0.889,1,1	0.886,0.45,0.8	chr1	+	92837456-92837632	92833545-92833660	92840551-92840639
217134	ENSG00000140859	KIFC3	2.35524e-09	2.8902e-06	0.241	0.72,0.678,0.711	0.478,0.417,0.492	chr16	-	57759125-57759606	57758217-57758909	57759728-57759836
219532	ENSG00000141526	SLC16A3	2.57104e-06	0.00102571	-0.236	0.7,0.721,0.813	1,1,0.943	chr17	+	82236697-82236844	82236129-82236231	82237138-82237282
222011	ENSG00000116906	GNPAT	0.000252732	0.0276269	0.29	0.949,0.8,0.8	0.636,0.543,0.5	chr1	+	231250964-231251143	231241216-231241456	231258222-231258309

## Sheet: Day1
ID	GeneID	geneSymbol	PValue	FDR	IncLevelDifference	PSI_DMdelta	PSI_DM1	Chr	Strand	exon_target	exon_upstream	exon_downstream
152	ENSG00000160194	NDUFV3	0	0	0.485	0.637,0.605,0.594	0.117,0.137,0.126	chr21	+	42903182-42904276	42896927-42897047	42908864-42909105
1258	ENSG00000100320	RBFOX2	0	0	-0.236	0.157,0.163,0.195	0.394,0.406,0.424	chr22	-	35752613-35752655	35746473-35746561	35759888-35760020
1576	ENSG00000186998	EMID1	0.00111874	0.0287678	-0.204	0.617,0.7,0.771	0.933,0.931,0.836	chr22	+	29254203-29254287	29243445-29243489	29255271-29255612
1965	ENSG00000243156	MICAL3	2.24603e-05	0.00131951	0.297	1,1,1	0.588,0.811,0.71	chr22	-	17826454-17826516	17822947-17823060	17827644-17827781
1966	ENSG00000243156	MICAL3	0	0	0.724	0.985,0.918,0.9	0.138,0.228,0.264	chr22	-	17826454-17826516	17822947-17823060	17831854-17831927
3113	ENSG00000186567	CEACAM19	3.65389e-07	3.89241e-05	-0.34	0.224,0.333,0.217	0.529,0.672,0.592	chr19	+	44671746-44671986	44666958-44667321	44672596-44672704
3115	ENSG00000186567	CEACAM19	7.13275e-07	7.05802e-05	-0.339	0.189,0.336,0.183	0.509,0.639,0.578	chr19	+	44671890-44671986	44666958-44667321	44672596-44672708
3628	ENSG00000189144	ZNF573	1.75658e-06	0.000153834	0.204	1,1,1	0.682,1,0.706	chr19	-	37773661-37773751	37771564-37771696	37779544-37779553
4189	ENSG00000182141	ZNF708	7.1042e-05	0.00333889	-0.332	0.433,0.515,0.25	0.692,0.695,0.807	chr19	-	21310501-21310627	21309246-21309341	21329210-21329410
4335	ENSG00000064607	SUGP2	0	0	0.379	0.781,0.859,0.779	0.453,0.391,0.438	chr19	-	18993638-18993740	18990888-18991149	18994366-18994486
4337	ENSG00000064607	SUGP2	0	0	0.363	0.768,0.868,0.79	0.481,0.402,0.453	chr19	-	18993648-18993740	18990890-18991149	18994366-18995280
4816	ENSG00000008441	NFIX	0	0	-0.282	0.689,0.687,0.697	0.968,0.972,0.98	chr19	+	13078613-13078735	13075535-13075671	13081680-13081835
5006	ENSG00000197256	KANK2	2.40911e-09	3.83016e-07	0.273	0.46,0.529,0.589	0.214,0.268,0.276	chr19	-	11196050-11196227	11195556-11195820	11197707-11197791
5007	ENSG00000197256	KANK2	1.8806e-08	2.59505e-06	0.28	0.56,0.455,0.6	0.189,0.274,0.313	chr19	-	11196050-11196227	11195623-11195881	11197485-11197530
5036	ENSG00000142453	CARM1	0	0	-0.502	0.114,0.143,0.128	0.658,0.651,0.583	chr19	+	10921375-10921443	10921050-10921127	10921615-10921900
5041	ENSG00000079805	DNM2	0	0	0.328	0.592,0.603,0.582	0.233,0.301,0.258	chr19	+	10796061-10796199	10795372-10795439	10797380-10797518
5042	ENSG00000079805	DNM2	0	0	-0.215	0.163,0.144,0.134	0.375,0.343,0.369	chr19	+	10797380-10797518	10796061-10796199	10798486-10798572
5203	ENSG00000188321	ZNF559	0.000104588	0.00458117	0.231	0.974,0.966,0.665	0.57,0.617,0.725	chr19	+	9337796-9337858	9324252-9324780	9338494-9338582
5205	ENSG00000188321	ZNF559	1.62391e-05	0.00101275	0.346	0.97,0.964,0.579	0.389,0.493,0.594	chr19	+	9337796-9338017	9324695-9324780	9338494-9338582
5481	ENSG00000127663	KDM4B	1.96463e-08	2.70652e-06	-0.201	0.38,0.464,0.412	0.625,0.638,0.595	chr19	+	5119118-5119219	5110622-5110818	5119653-5119682
5660	ENSG00000071564	TCF3	7.94986e-12	1.61073e-09	0.201	0.507,0.555,0.609	0.311,0.392,0.366	chr19	-	1612207-1612430	1610965-1611849	1615285-1615821
5765	ENSG00000099864	PALM	0	0	0.71	0.843,0.854,0.862	0.151,0.158,0.121	chr19	+	740352-740483	736019-736078	746285-748326
5901	ENSG00000184402	SS18L1	0.00202459	0.0447475	0.201	0.462,0.622,0.68	0.305,0.469,0.386	chr20	+	62154281-62154465	62143795-62143889	62158672-62158942
7910	ENSG00000065526	SPEN	8.51622e-05	0.00388387	-0.373	0.802,0.653,0.222	0.878,0.971,0.947	chr1	+	15876202-15876678	15872816-15873136	15909321-15909481
8094	ENSG00000154889	MPPE1	8.38435e-08	1.02425e-05	0.428	0.787,0.933,0.902	0.481,0.389,0.467	chr18	-	11905738-11905953	11897526-11897620	11906203-11906309
8095	ENSG00000154889	MPPE1	0.000902894	0.0243875	0.208	0.892,0.931,1	0.704,0.684,0.81	chr18	-	11905738-11905953	11902749-11902856	11906203-11906309
8742	ENSG00000114346	ECT2	7.33404e-07	7.21424e-05	-0.295	0.684,0.54,0.699	1,0.96,0.848	chr3	+	172755483-172755575	172755295-172755374	172756983-172757009
9347	ENSG00000167333	TRIM68	6.26172e-07	6.28597e-05	0.313	0.818,0.724,0.892	0.593,0.438,0.463	chr11	-	4605079-4605561	4603241-4603340	4608027-4608138
9363	ENSG00000154217	PITPNC1	7.33036e-12	1.49432e-09	0.305	0.921,0.955,0.959	0.708,0.552,0.66	chr17	+	67687066-67687184	67675479-67675542	67692572-67693367
9616	ENSG00000107077	KDM4C	1.68855e-05	0.00104483	-0.21	0.224,0.183,0.374	0.45,0.489,0.473	chr9	+	7105402-7105500	7103685-7103870	7128066-7128236
9797	ENSG00000152292	SH2D6	0.00153265	0.036261	-0.262	0.45,0.726,0.503	0.966,0.722,0.778	chr2	+	85435065-85435123	85434340-85434370	85435413-85435496
10002	ENSG00000213420	GPC2	0	0	-0.443	0.287,0.2,0.323	0.795,0.681,0.664	chr7	-	100175572-100175894	100173458-100174765	100176207-100176365
10315	ENSG00000170632	ARMC10	0.000735236	0.0209309	0.201	1,1,0.806	0.773,0.846,0.583	chr7	+	103092477-103092653	103086869-103086937	103098299-103098683
10588	ENSG00000107186	MPDZ	0	0	-0.388	0.022,0.054,0.068	0.55,0.369,0.39	chr9	-	13143466-13143564	13139987-13140149	13147548-13147658
10680	ENSG00000158321	AUTS2	0	0	0.276	1,1,1	0.772,0.692,0.709	chr7	+	70768024-70768068	70766114-70766334	70771549-70771644
11277	ENSG00000138834	MAPK8IP3	0	0	0.458	0.778,0.702,0.789	0.306,0.281,0.308	chr16	+	1744978-1745103	1743335-1743476	1747029-1747275
12336	ENSG00000049618	ARID1B	1.07403e-09	1.7862e-07	-0.214	0.096,0.071,0.154	0.445,0.267,0.25	chr6	+	157150725-157150853	157148624-157148951	157167040-157167185
12432	ENSG00000196296	ATP2A1	0	0	-0.258	0.584,0.584,0.554	0.837,0.851,0.807	chr16	+	28894505-28894607	28894155-28894243	28894822-28894953
12433	ENSG00000196296	ATP2A1	0	0	0.878	0.962,0.961,0.947	0.045,0.072,0.12	chr16	+	28903700-28903741	28903323-28903440	28904180-28904464
13035	ENSG00000085511	MAP3K4	8.88178e-16	2.51385e-13	-0.279	0.169,0.167,0.268	0.512,0.479,0.45	chr6	+	161098278-161098427	161097080-161097176	161101892-161101992
13260	ENSG00000142459	EVI5L	2.00857e-10	3.58437e-08	-0.276	0.243,0.313,0.269	0.536,0.471,0.647	chr19	+	7857092-7857124	7856015-7856068	7858191-7858331
13501	ENSG00000004864	SLC25A13	1.19055e-10	2.19777e-08	-0.238	0.66,0.697,0.862	1,0.968,0.966	chr7	-	96234802-96234917	96208838-96208977	96277196-96277338
13820	ENSG00000073712	FERMT2	3.95495e-12	8.21349e-10	-0.429	0.407,0.767,0.508	1,1,0.968	chr14	-	52861014-52861034	52860341-52860465	52861587-52861610
13821	ENSG00000073712	FERMT2	0	0	-0.295	0.023,0.028,0.017	0.341,0.318,0.294	chr14	-	52861014-52861034	52860341-52860465	52864401-52864622
14145	ENSG00000044446	PHKA2	0.000324194	0.0110509	0.236	0.518,0.693,0.526	0.268,0.378,0.384	chrX	-	18900670-18900699	18897163-18897333	18901485-18901603
14500	ENSG00000148985	PGAP2	1.76065e-07	2.01458e-05	-0.23	0.818,0.723,0.696	0.926,1,1	chr11	+	3811250-3811424	3808559-3808651	3824270-3824364
14685	ENSG00000197535	MYO5A	0	0	0.591	0.791,0.83,0.86	0.182,0.263,0.264	chr15	-	52337810-52337884	52336463-52336556	52340196-52340394
14770	ENSG00000184916	JAG2	0	0	-0.378	0.52,0.513,0.544	0.888,0.926,0.897	chr14	-	105150991-105151104	105150865-105150911	105151283-105151396
14849	ENSG00000169241	SLC50A1	5.36188e-06	0.000400373	-0.204	0.737,1,0.651	1,1,1	chr1	+	155136299-155136376	155135357-155135598	155137979-155138098
15434	ENSG00000112137	PHACTR1	2.54832e-06	0.000212327	-0.255	0.58,0.505,0.647	0.809,0.857,0.831	chr6	+	13184799-13185005	13182519-13182686	13205815-13206136
16046	ENSG00000196923	PDLIM7	0	0	-0.497	0.469,0.367,0.642	1,1,0.968	chr5	-	177491807-177491976	177491072-177491420	177492405-177492435
16047	ENSG00000196923	PDLIM7	0	0	-0.677	0.333,0.18,0.4	1,1,0.944	chr5	-	177491807-177491995	177491404-177491420	177492405-177492435
16109	ENSG00000152556	PFKM	1.6903e-06	0.00014918	0.219	1,1,1	0.845,0.785,0.714	chr12	+	48107365-48107455	48105923-48106137	48108072-48108194
16557	ENSG00000115414	FN1	0	0	-0.314	0.134,0.132,0.131	0.435,0.455,0.448	chr2	-	215392931-215393203	215391632-215391814	215394528-215394719
16817	ENSG00000173210	ABLIM3	0	0	-0.369	0.105,0.163,0.161	0.46,0.541,0.534	chr5	+	149240676-149240774	149239759-149239888	149242491-149242538
17305	ENSG00000113648	MACROH2A1	0	0	0.438	0.853,0.869,0.851	0.401,0.447,0.411	chr5	-	135350823-135350913	135345968-135346057	135352946-135362901
17496	ENSG00000123130	ACOT9	0	0	0.353	0.883,0.866,0.917	0.478,0.588,0.54	chrX	-	23734341-23734367	23733172-23733217	23735919-23736016
17536	ENSG00000158987	RAPGEF6	1.2161e-11	2.43721e-09	-0.285	0.68,0.632,0.738	0.977,0.978,0.95	chr5	-	131450023-131450046	131446483-131446703	131453054-131453177
17602	ENSG00000196182	STK40	1.61275e-06	0.000143592	0.383	0.769,0.623,0.633	0.277,0.333,0.265	chr1	-	36367852-36368084	36361221-36361340	36385723-36385879
17619	ENSG00000197343	ZNF655	0.000108064	0.00470485	0.233	0.683,0.707,0.81	0.473,0.492,0.535	chr7	+	99571688-99571792	99560533-99560695	99572245-99572318
18102	ENSG00000072518	MARK2	0	0	-0.357	0.26,0.306,0.287	0.657,0.565,0.702	chr11	+	63903986-63904147	63903061-63903158	63904786-63905043
18601	ENSG00000100296	THOC5	0	0	0.247	0.317,0.271,0.249	0.021,0.06,0.016	chr22	-	29531078-29531110	29529162-29529239	29531831-29531963
19045	ENSG00000144824	PHLDB2	0	0	-0.359	0.685,0.639,0.524	0.965,0.982,0.977	chr3	+	111952572-111952712	111945268-111945357	111953930-111954029
20284	ENSG00000147044	CASK	2.7215e-05	0.00154266	-0.288	0.609,0.764,0.508	0.914,0.857,0.975	chrX	-	41557032-41557100	41553719-41553915	41559779-41559847
21213	ENSG00000137601	NEK1	1.33227e-15	3.70761e-13	-0.278	0.759,0.613,0.653	0.979,0.926,0.953	chr4	-	169508769-169508852	169508248-169508331	169537809-169537911
21443	ENSG00000180902	D2HGDH	3.08453e-05	0.00169579	0.202	0.412,0.338,0.525	0.2,0.252,0.218	chr2	+	241748865-241749929	241744709-241744877	241750151-241750294
21554	ENSG00000068305	MEF2A	0	0	-0.295	0.085,0.136,0.113	0.338,0.425,0.456	chr15	+	99703362-99703385	99690241-99690428	99706729-99706855
21633	ENSG00000105136	ZNF419	1.44064e-10	2.62444e-08	0.327	0.433,0.496,0.604	0.13,0.176,0.246	chr19	+	57492113-57492211	57487965-57491597	57492856-57493783
22338	ENSG00000171603	CLSTN1	1.79891e-11	3.56224e-09	0.203	0.379,0.428,0.337	0.18,0.237,0.119	chr1	-	9756481-9756510	9755114-9755309	9773272-9773394
22663	ENSG00000131018	SYNE1	0	0	0.618	0.927,0.936,0.937	0.371,0.216,0.358	chr6	-	152145487-152145555	152143623-152143765	152148045-152148378
22677	ENSG00000131018	SYNE1	2.56462e-14	6.39771e-12	-0.336	0.59,0.667,0.736	1,1,1	chr6	-	152368972-152369127	152366992-152367382	152369471-152369614
22767	ENSG00000168743	NPNT	0.000195573	0.00740998	-0.234	0.268,0,0.086	0.44,0.297,0.319	chr4	+	105912188-105912238	105897901-105898001	105927336-105927428
23409	ENSG00000138674	SEC31A	0	0	-0.572	0.239,0.236,0.223	0.846,0.793,0.774	chr4	-	82842140-82842481	82829000-82829058	82844386-82844460
23411	ENSG00000138674	SEC31A	0	0	-0.6	0.16,0.162,0.157	0.807,0.745,0.728	chr4	-	82842185-82842481	82829000-82829058	82844386-82844509
23683	ENSG00000137216	TMEM63B	0	0	0.499	1,1,0.969	0.535,0.451,0.485	chr6	+	44135328-44135366	44135017-44135096	44136349-44136439
23830	ENSG00000152795	HNRNPDL	0	0	0.287	0.555,0.534,0.642	0.288,0.295,0.287	chr4	-	82425563-82425667	82424629-82424883	82426037-82426129
24244	ENSG00000137501	SYTL2	0	0	-0.21	0.148,0.203,0.166	0.364,0.396,0.386	chr11	-	85711113-85711232	85709331-85709500	85714413-85714507
24247	ENSG00000137501	SYTL2	6.67765e-08	8.36045e-06	-0.293	0.262,0.42,0.52	0.7,0.712,0.67	chr11	-	85711113-85711232	85709331-85709500	85718790-85719168
24454	ENSG00000076984	MAP2K7	0	0	0.616	0.744,0.688,0.68	0.097,0.069,0.097	chr19	+	7905808-7905855	7903885-7904068	7909755-7909896
24456	ENSG00000111450	STX2	0	0	-0.294	0.093,0.05,0.147	0.445,0.363,0.365	chr12	-	130795995-130796120	130789600-130791977	130798525-130798635
24515	ENSG00000145216	FIP1L1	5.55112e-16	1.59012e-13	0.246	0.595,0.537,0.531	0.253,0.365,0.307	chr4	+	53391430-53391498	53391009-53391139	53399730-53399839
24646	ENSG00000109171	SLAIN2	0	0	0.317	0.633,0.684,0.599	0.354,0.316,0.296	chr4	+	48394576-48394653	48383647-48383784	48420125-48420443
25468	ENSG00000110514	MADD	2.22045e-16	6.5063e-14	0.295	0.69,0.605,0.569	0.355,0.324,0.3	chr11	+	47288968-47289027	47286433-47286534	47289391-47289493
26087	ENSG00000115904	SOS1	0	0	0.635	0.97,0.966,0.953	0.388,0.228,0.367	chr2	-	38989270-38989314	38987473-38987591	38995123-38995387
26546	ENSG00000171307	ZDHHC16	0	0	0.398	0.788,0.747,0.744	0.424,0.341,0.32	chr10	+	97453799-97453846	97453530-97453663	97454714-97454799
26869	ENSG00000250299	MRPS31P4	3.35356e-05	0.00181487	-0.268	0.385,0.475,0.418	0.75,0.643,0.69	chr13	+	52629219-52629359	52627438-52627578	52637305-52637446
27016	ENSG00000138380	CARF	0.00115471	0.0294782	0.237	0.933,0.778,0.833	0.522,0.591,0.72	chr2	+	202941860-202941980	202917877-202918043	202952559-202952679
27020	ENSG00000138380	CARF	2.54948e-05	0.00146616	0.244	0.962,0.825,0.92	0.573,0.667,0.736	chr2	+	202942740-202942967	202917877-202918043	202952559-202952620
27224	ENSG00000077782	FGFR1	0	0	-0.702	0.212,0.197,0.248	0.936,0.94,0.888	chr8	-	38429682-38429948	38428346-38428435	38457356-38457446
28852	ENSG00000143776	CDC42BPA	0	0	-0.306	0.012,0.018,0	0.339,0.369,0.239	chr1	-	227219263-227219420	227213136-227213219	227254064-227254155
28981	ENSG00000154380	ENAH	0	0	-0.315	0.646,0.66,0.628	0.971,0.963,0.945	chr1	-	225517196-225517306	225514596-225514900	225519198-225519565
28982	ENSG00000154380	ENAH	0	0	-0.452	0.477,0.466,0.464	0.942,0.93,0.892	chr1	-	225517196-225517990	225514596-225514900	225519198-225519565
29870	ENSG00000179406	LINC00174	9.67965e-06	0.000658553	0.236	1,1,1	0.571,0.722,1	chr7	-	66427949-66428040	66411615-66411702	66429679-66429757
30848	ENSG00000070882	OSBPL3	0	0	-0.365	0.509,0.505,0.658	0.928,0.918,0.921	chr7	-	24863200-24863292	24861613-24861769	24863496-24863599
30897	ENSG00000102385	DRP2	0.000340397	0.011497	-0.213	0.687,0.689,0.561	0.906,0.804,0.867	chrX	+	101247090-101247164	101245388-101245449	101248089-101248290
31579	ENSG00000119630	PGF	0	0	-0.246	0.447,0.421,0.447	0.705,0.685,0.663	chr14	-	74946213-74946275	74941834-74942733	74946379-74946408
31756	ENSG00000071054	MAP4K4	5.90963e-10	1.00187e-07	-0.558	0.111,0.324,0.217	0.647,0.902,0.778	chr2	+	101863821-101864051	101855977-101856138	101864930-101865003
31759	ENSG00000071054	MAP4K4	0	0	-0.382	0.191,0.172,0.195	0.567,0.564,0.573	chr2	+	101868029-101868037	101867212-101867309	101869622-101869797
31955	ENSG00000117525	F3	1.49405e-06	0.00013483	0.206	1,1,1	0.784,0.826,0.773	chr1	-	94532321-94532480	94529173-94530596	94533090-94533268
32031	ENSG00000250222	AC008443.5	0.0023007	0.0492451	-0.294	0.345,0.333,0.608	0.676,0.786,0.707	chr5	+	181193342-181193467	181191924-181192016	181194234-181194428
32203	ENSG00000110074	FOXRED1	0.000380413	0.0125576	-0.234	0.63,0.485,0.474	0.843,0.765,0.684	chr11	+	126274931-126275021	126273336-126273454	126275327-126275428
32263	ENSG00000048991	R3HDM1	1.10445e-12	2.37995e-10	0.281	0.95,0.984,1	0.719,0.73,0.643	chr2	+	135616152-135616193	135604806-135605016	135616668-135616757
32654	ENSG00000162664	ZNF326	5.89434e-05	0.0028579	-0.254	0.469,0.361,0.367	0.664,0.758,0.536	chr1	+	90007345-90007750	90005003-90005092	90010088-90010286
33041	ENSG00000157766	ACAN	1.11022e-16	3.28794e-14	-0.361	0.344,0.242,0.264	0.581,0.619,0.732	chr15	+	88868216-88868329	88854852-88859417	88871382-88871540
33042	ENSG00000157766	ACAN	0	0	-0.406	0.432,0.357,0.442	0.867,0.746,0.836	chr15	+	88868216-88868329	88860326-88860439	88871382-88871540
33247	ENSG00000108175	ZMIZ1	0	0	-0.286	0.531,0.513,0.559	0.824,0.838,0.799	chr10	+	79310924-79311184	79307405-79307571	79312642-79316519
33289	ENSG00000166833	NAV2	0.000509251	0.0156855	0.278	0.715,0.789,0.934	0.673,0.527,0.405	chr11	+	20049836-20049901	20048728-20049195	20051289-20051333
33290	ENSG00000166833	NAV2	0	0	0.415	0.309,0.503,0.563	0.031,0.033,0.067	chr11	+	20049836-20049901	20048728-20049195	20054080-20054240
33291	ENSG00000166833	NAV2	2.39261e-10	4.24238e-08	0.323	0.407,0.516,0.541	0.084,0.242,0.168	chr11	+	20051289-20051333	20048728-20049195	20054080-20054240
33570	ENSG00000170390	DCLK2	4.44089e-16	1.27871e-13	0.384	0.442,0.564,0.484	0.093,0.189,0.057	chr4	+	150253474-150253556	150249568-150249684	150256020-150256119
33849	ENSG00000163138	PACRGL	0.000520331	0.0159499	-0.254	0.574,0.604,0.325	0.796,0.73,0.738	chr4	+	20709683-20709773	20704660-20704814	20712788-20712831
34889	ENSG00000121903	ZSCAN20	0.000529632	0.0161664	-0.351	0.705,0.896,0.22	1,1,0.875	chr1	+	33489115-33489191	33488465-33488651	33489518-33489602
35285	ENSG00000136383	ALPK3	0	0	-0.26	0.06,0.049,0.092	0.373,0.307,0.3	chr15	+	84823330-84823368	84816680-84817595	84827484-84827605
35402	ENSG00000271723	MROH7-TTC4	5.23164e-05	0.0026004	-0.238	0.559,0.733,0.643	0.71,1,0.939	chr1	+	54679263-54679439	54678742-54678854	54682656-54682794
35404	ENSG00000271723	MROH7-TTC4	0.000635715	0.0187265	-0.29	0.536,0.677,0.459	0.615,1,0.926	chr1	+	54679891-54680045	54678742-54678854	54682656-54682794
36205	ENSG00000042088	TDP1	0.00204234	0.0450528	-0.314	0.789,0.613,0.333	0.938,0.8,0.939	chr14	+	89956578-89956800	89956037-89956278	89963108-89963552
36371	ENSG00000164211	STARD4	4.13255e-09	6.36316e-07	-0.261	0.625,0.518,0.532	0.833,0.781,0.843	chr5	-	111501962-111502088	111500147-111501116	111506330-111506379
36646	ENSG00000288534	AP001931.2	0	0	-0.252	0.015,0.015,0.023	0.234,0.269,0.306	chr11	+	57806461-57806478	57805882-57806035	57806915-57806983
36919	ENSG00000060237	WNK1	0	0	-0.221	0.064,0.073,0.076	0.286,0.306,0.284	chr12	+	880721-880999	878212-878361	881692-881789
36920	ENSG00000060237	WNK1	1.11022e-16	3.28794e-14	-0.452	0.355,0.674,0.563	1,1,0.948	chr12	+	880721-880999	879573-880031	881692-881789
36942	ENSG00000198947	DMD	0	0	0.483	0.582,0.515,0.542	0.03,0.058,0.103	chrX	-	31126642-31126673	31119228-31121930	31134102-31134194
36974	ENSG00000217128	FNIP1	0	0	-0.513	0.256,0.392,0.265	0.776,0.789,0.886	chr5	-	131710578-131710661	131709201-131709272	131716565-131716656
37582	ENSG00000183091	NEB	0.000218364	0.00807282	0.243	0.783,0.895,0.861	0.433,0.658,0.718	chr2	-	151494161-151494253	151492387-151492494	151503349-151503441
37591	ENSG00000183091	NEB	0.000152921	0.00617109	-0.292	0.214,0.157,0.041	0.607,0.324,0.358	chr2	-	151496276-151496368	151494161-151494253	151503349-151503441
37604	ENSG00000183091	NEB	0.00101686	0.0266512	-0.22	0.591,0.67,0.462	0.813,0.807,0.763	chr2	-	151503349-151503441	151492387-151492494	151505478-151505570
37606	ENSG00000183091	NEB	1.33384e-09	2.17693e-07	-0.314	0.668,0.742,0.454	0.854,0.965,0.988	chr2	-	151503349-151503441	151494161-151494253	151505478-151505570
37894	ENSG00000140750	ARHGAP17	1.06643e-08	1.55011e-06	-0.232	0.889,0.732,0.609	0.979,1,0.947	chr16	-	24927684-24927732	24919395-24920260	24929613-24929660
37895	ENSG00000140750	ARHGAP17	1.79856e-14	4.56206e-12	-0.257	0.135,0.261,0.149	0.375,0.465,0.476	chr16	-	24927684-24927732	24919395-24920260	24930784-24931160
37902	ENSG00000140750	ARHGAP17	0	0	-0.497	0.41,0.363,0.323	0.825,0.893,0.868	chr16	-	24939364-24939597	24935470-24935639	24941987-24942143
38295	ENSG00000112715	VEGFA	4.80949e-13	1.0654e-10	-0.284	0.299,0.252,0.241	0.593,0.569,0.483	chr6	+	43781956-43782052	43778889-43778918	43784541-43784562
38296	ENSG00000112715	VEGFA	1.28231e-13	3.01762e-11	-0.259	0.467,0.422,0.386	0.71,0.692,0.649	chr6	+	43781956-43782087	43778889-43778918	43784541-43784562
38657	ENSG00000188004	SNHG28	1.73143e-05	0.00106423	0.287	0.795,0.829,0.929	0.609,0.606,0.478	chr1	-	159840711-159840866	159837917-159838027	159841126-159841235
38794	ENSG00000079156	OSBPL6	0	0	-0.506	0.396,0.296,0.257	0.821,0.853,0.794	chr2	+	178372126-178372233	178361682-178361815	178373890-178374027
39065	ENSG00000239779	WBP1	7.56411e-06	0.000532955	0.229	0.468,0.415,0.501	0.212,0.252,0.232	chr2	+	74459478-74459562	74458832-74459117	74459643-74459745
39082	ENSG00000074964	ARHGEF10L	0	0	0.509	0.527,0.622,0.531	0.085,0.063,0.004	chr1	+	17634548-17634562	17632321-17632466	17634835-17635016
39252	ENSG00000204954	C12orf73	3.81655e-06	0.000300939	-0.259	0.588,0.917,0.636	0.919,1,1	chr12	-	103953414-103953534	103950202-103951630	103954875-103954968
39334	ENSG00000162591	MEGF6	4.43656e-06	0.000341564	0.207	1,0.9,1	0.778,0.8,0.702	chr1	-	3498698-3498826	3498371-3498499	3499588-3499716
39760	ENSG00000144741	SLC25A26	0.000508128	0.0156596	0.321	0.775,0.871,0.92	0.737,0.301,0.566	chr3	+	66304453-66304537	66263332-66263379	66362860-66362929
39779	ENSG00000158483	FAM86C1	4.33841e-06	0.00033525	-0.281	0.129,0.219,0.181	0.44,0.382,0.549	chr11	+	71791736-71791819	71789783-71789845	71796017-71796166
40004	ENSG00000214548	MEG3	1.23235e-14	3.17925e-12	-0.203	0.121,0.106,0.109	0.321,0.314,0.31	chr14	+	100831016-100831094	100829034-100829749	100831421-100831534
40025	ENSG00000214548	MEG3	1.15962e-06	0.000108725	0.265	0.584,0.784,0.636	0.396,0.416,0.398	chr14	+	100831421-100831534	100831016-100831094	100836167-100836300
40029	ENSG00000214548	MEG3	0.00155298	0.0365813	0.351	0.84,0.529,1	0.544,0.438,0.333	chr14	+	100832512-100832641	100829034-100829749	100835739-100835879
40076	ENSG00000214548	MEG3	1.0471e-10	1.94376e-08	0.373	0.583,0.808,0.636	0.315,0.309,0.284	chr14	+	100836042-100836075	100831016-100831094	100836167-100836300
40090	ENSG00000092529	CAPN3	1.56762e-11	3.11167e-09	0.349	1,1,1	0.804,0.667,0.483	chr15	+	42408211-42408324	42403741-42403777	42409303-42409380
40511	ENSG00000144674	GOLGA4	0	0	-0.304	0.042,0.05,0.036	0.307,0.357,0.377	chr3	+	37361243-37361305	37355101-37355187	37366080-37366751
41927	ENSG00000127483	HP1BP3	0	0	0.357	0.849,0.836,0.888	0.52,0.516,0.466	chr1	-	20780345-20780540	20779812-20779911	20787195-20787307
41928	ENSG00000127483	HP1BP3	0	0	0.448	0.696,0.662,0.76	0.275,0.257,0.242	chr1	-	20780350-20780540	20779812-20779911	20787195-20787323
42006	ENSG00000143367	TUFT1	0	0	0.314	0.349,0.271,0.429	0.069,0.026,0.011	chr1	+	151562091-151562165	151540309-151540426	151562585-151562686
42298	ENSG00000186020	ZNF529	4.37795e-05	0.00224516	0.313	0.813,1,1	0.517,0.827,0.53	chr19	-	36572333-36572392	36556104-36556197	36589615-36589701
42308	ENSG00000107331	ABCA2	0	0	0.553	0.93,0.772,0.716	0.195,0.307,0.257	chr9	-	137023838-137023840	137022941-137023052	137024143-137024236
42420	ENSG00000189298	ZKSCAN3	5.39843e-07	5.52279e-05	0.22	0.949,1,1	0.83,0.655,0.804	chr6	+	28359525-28359988	28349947-28350067	28361324-28361471
42765	ENSG00000110841	PPFIBP1	0	0	0.445	0.509,0.546,0.489	0.045,0.089,0.075	chr12	+	27677064-27677096	27676428-27676599	27679489-27679639
42904	ENSG00000141551	CSNK1D	0	0	0.219	0.907,0.936,0.93	0.697,0.727,0.691	chr17	-	82245976-82246039	82244301-82244831	82248875-82249014
43511	ENSG00000145016	RUBCN	1.11022e-16	3.28794e-14	0.385	0.91,0.942,1	0.492,0.695,0.51	chr3	-	197691074-197691148	197684157-197684217	197693715-197693816
43972	ENSG00000182534	MXRA7	0	0	-0.245	0.18,0.209,0.161	0.413,0.444,0.428	chr17	-	76683847-76683927	76672551-76677702	76685072-76685165
43973	ENSG00000182534	MXRA7	0	0	-0.293	0.43,0.415,0.389	0.703,0.711,0.7	chr17	-	76683847-76683927	76679569-76680879	76685072-76685165
44169	ENSG00000116786	PLEKHM2	0	0	0.456	0.809,0.852,0.82	0.401,0.386,0.327	chr1	+	15721329-15721388	15719734-15719920	15725317-15725545
44388	ENSG00000124782	RREB1	2.96302e-11	5.78471e-09	0.276	0.799,0.815,0.848	0.591,0.498,0.544	chr6	+	7240438-7240602	7228997-7231907	7246424-7247221
44396	ENSG00000135622	SEMA4F	0.000609189	0.0180896	-0.372	0.36,0.478,0.25	0.892,0.544,0.767	chr2	+	74657853-74657951	74657565-74657624	74662732-74662825
44648	ENSG00000132405	TBC1D14	6.07502e-08	7.69291e-06	0.423	0.968,0.824,0.954	0.434,0.671,0.373	chr4	+	7006632-7006726	7001145-7001251	7010653-7010777
45156	ENSG00000124831	LRRFIP1	1.30013e-05	0.000847076	0.264	1,1,0.767	0.429,0.698,0.847	chr2	+	237735268-237735333	237708544-237708630	237739232-237739309
45162	ENSG00000124831	LRRFIP1	1.18571e-08	1.70264e-06	-0.31	0.116,0.227,0.307	0.547,0.474,0.558	chr2	+	237739232-237739309	237720772-237720822	237748364-237748399
45163	ENSG00000124831	LRRFIP1	1.33254e-05	0.000866155	-0.38	0.227,0.311,0.491	0.757,0.565,0.848	chr2	+	237739232-237739309	237727876-237727935	237748364-237748399
45191	ENSG00000144711	IQSEC1	1.50509e-05	0.000952771	-0.204	0.528,0.457,0.636	0.682,0.765,0.786	chr3	-	12902773-12902822	12897043-12901522	12908349-12908525
45540	ENSG00000086015	MAST2	9.76064e-09	1.42876e-06	0.232	0.733,0.76,0.756	0.565,0.428,0.561	chr1	+	46000959-46000979	45997724-45997799	46002805-46002883
45705	ENSG00000178038	ALS2CL	3.67686e-07	3.91337e-05	-0.325	0.55,0.625,0.767	0.917,1,1	chr3	-	46683130-46683326	46682029-46682094	46683782-46683848
45721	ENSG00000113742	CPEB4	0.000348292	0.0117021	0.273	0.773,0.774,0.811	0.39,0.642,0.508	chr5	+	173932450-173932500	173910523-173910604	173944967-173945092
45876	ENSG00000162408	NOL9	2.91057e-05	0.00162161	-0.227	0.681,0.706,0.668	0.886,0.85,1	chr1	-	6541830-6541927	6533280-6533441	6549571-6549698
45970	ENSG00000173681	BCLAF3	0.000500443	0.0154658	-0.225	0.952,0.555,0.643	1,0.967,0.857	chrX	-	19935809-19935898	19929785-19929940	19937418-19937532
46488	ENSG00000161533	ACOX1	1.27711e-08	1.82128e-06	0.266	0.854,0.976,0.91	0.786,0.586,0.57	chr17	-	75960215-75960375	75957421-75957566	75973625-75973785
46661	ENSG00000157216	SSBP3	0	0	-0.42	0.016,0.014,0.013	0.384,0.442,0.478	chr1	-	54258069-54258149	54257127-54257186	54281438-54281527
47040	ENSG00000146555	SDK1	0	0	-0.537	0.509,0.555,0.291	0.966,1,1	chr7	+	4175775-4175834	4174222-4174357	4178485-4178586
47226	ENSG00000116035	VAX2	8.68804e-07	8.42147e-05	-0.399	0.3,0.302,0.438	0.841,0.658,0.738	chr2	+	70924276-70924338	70921098-70921285	70943658-70943713
47402	ENSG00000138018	SELENOI	2.99871e-12	6.26678e-10	-0.605	0.478,0.556,0.111	1,1,0.96	chr2	+	26375040-26375148	26373367-26373629	26383299-26383347
47414	ENSG00000130402	ACTN4	0	0	0.635	0.937,0.927,0.942	0.317,0.297,0.288	chr19	+	38710257-38710342	38709395-38709476	38711276-38711361
47417	ENSG00000130402	ACTN4	0	0	-0.383	0.021,0.025,0.017	0.414,0.401,0.398	chr19	+	38711276-38711361	38710257-38710342	38714469-38714561
48041	ENSG00000068724	TTC7A	1.17316e-09	1.94134e-07	0.402	0.675,0.771,0.464	0.17,0.27,0.265	chr2	+	46958495-46958552	46956839-46957007	46974973-46975103
48044	ENSG00000068724	TTC7A	1.80966e-14	4.58322e-12	-0.212	0.798,0.761,0.69	0.977,0.946,0.962	chr2	+	47021862-47021979	47011331-47011435	47023408-47023465
48172	ENSG00000091409	ITGA6	0	0	0.43	1,0.996,0.993	0.529,0.584,0.587	chr2	+	172501772-172501901	172497975-172498100	172504091-172504534
49236	ENSG00000089682	RBM41	0.000214647	0.00796501	-0.203	0.703,0.836,0.622	0.944,0.925,0.902	chrX	-	107088735-107088839	107069310-107069402	107115352-107115454
49460	ENSG00000113597	TRAPPC13	9.4605e-05	0.00423545	0.201	0.673,0.642,0.498	0.374,0.47,0.365	chr5	+	65655636-65655653	65652501-65652545	65658368-65658501
49993	ENSG00000180900	SCRIB	0	0	-0.201	0.69,0.664,0.788	0.919,0.906,0.919	chr8	-	143807552-143807614	143806924-143807013	143808609-143809025
50151	ENSG00000100150	DEPDC5	0	0	-0.61	0.04,0.074,0	0.448,0.852,0.643	chr22	+	31861368-31861433	31857445-31857553	31870590-31870744
50685	ENSG00000196776	CD47	1.33112e-11	2.65491e-09	-0.499	0.375,0.6,0.288	0.93,0.918,0.911	chr3	-	108049619-108049651	108047079-108047292	108050578-108050602
50687	ENSG00000196776	CD47	0	0	-0.207	0.024,0.032,0.039	0.21,0.264,0.241	chr3	-	108050578-108050602	108047079-108047292	108051939-108051970
50880	ENSG00000114439	BBX	0	0	0.242	0.859,0.833,0.859	0.645,0.612,0.569	chr3	+	107789787-107789876	107778371-107778519	107791240-107791299
51001	ENSG00000174332	GLIS1	2.02113e-07	2.28897e-05	0.207	0.892,0.922,0.984	0.718,0.677,0.781	chr1	-	53509120-53509287	53506237-53506776	53514625-53514781
51864	ENSG00000152061	RABGAP1L	0	0	0.557	0.69,0.697,0.817	0.28,0.157,0.097	chr1	+	174957891-174958173	174957457-174957549	174969277-174969387
52096	ENSG00000265479	DTX2P1-UPK3BP1-PMS2P11	0.00100504	0.0263913	-0.353	0.308,0.592,0.273	0.497,0.922,0.814	chr7	+	77018909-77018997	77015672-77015855	77023594-77023761
52589	ENSG00000074054	CLASP1	3.82543e-11	7.39884e-09	-0.283	0.322,0.281,0.324	0.587,0.518,0.672	chr2	-	121409024-121409047	121407471-121407715	121410866-121410969
52594	ENSG00000074054	CLASP1	0	0	0.506	0.589,0.489,0.571	0.039,0.062,0.029	chr2	-	121445449-121445496	121430073-121430177	121447337-121447507
52805	ENSG00000128641	MYO1B	1.22125e-15	3.41007e-13	-0.291	0.518,0.661,0.522	0.823,0.891,0.859	chr2	+	191400749-191400835	191400382-191400468	191402632-191402718
52806	ENSG00000128641	MYO1B	0	0	-0.427	0.203,0.21,0.194	0.6,0.629,0.659	chr2	+	191400749-191400835	191400382-191400468	191408115-191408189
52807	ENSG00000128641	MYO1B	0	0	-0.306	0.312,0.272,0.255	0.544,0.568,0.646	chr2	+	191402632-191402718	191400382-191400468	191408115-191408189
53009	ENSG00000111554	MDM1	0	0	0.693	1,1,1	0.212,0.606,0.103	chr12	-	68316581-68316610	68316078-68316253	68321347-68321446
53511	ENSG00000113504	SLC12A7	0.000851668	0.0233333	-0.338	0.67,0.394,0.635	0.914,0.888,0.912	chr5	-	1056582-1056596	1053349-1053482	1057471-1057649
54126	ENSG00000154175	ABI3BP	0	0	-0.247	0.173,0.136,0.145	0.401,0.416,0.378	chr3	-	100862838-100862909	100862311-100862385	100864833-100864907
54127	ENSG00000154175	ABI3BP	0	0	-0.285	0.299,0.291,0.292	0.585,0.586,0.566	chr3	-	100864002-100864076	100862311-100862385	100864833-100864907
54883	ENSG00000198420	TCAF1	0.000560537	0.0168894	0.223	0.667,0.743,0.517	0.368,0.358,0.533	chr7	-	143881923-143882099	143876108-143876622	143882736-143882883
54884	ENSG00000198420	TCAF1	0.000661071	0.0192686	0.23	0.692,0.588,0.7	0.423,0.417,0.45	chr7	-	143881923-143882099	143876108-143876622	143885210-143885370
54923	ENSG00000147180	ZNF711	6.92779e-14	1.66328e-11	0.471	0.944,0.975,1	0.651,0.392,0.463	chrX	+	85246930-85247183	85245903-85246022	85247547-85247651
55176	ENSG00000187079	TEAD1	0	0	0.668	0.895,0.904,0.915	0.237,0.247,0.227	chr11	+	12878889-12878900	12864838-12864900	12879708-12879842
55610	ENSG00000241962	AC079447.1	4.98204e-07	5.14432e-05	-0.341	0.818,0.362,0.697	1,1,0.9	chr2	+	99206634-99206757	99195573-99195756	99215998-99216114
57222	ENSG00000182979	MTA1	0	0	0.225	1,1,1	0.751,0.785,0.788	chr14	+	105466707-105466742	105465334-105466578	105469467-105469498
57315	ENSG00000136699	SMPD4	0	0	0.383	0.564,0.565,0.474	0.113,0.142,0.198	chr2	-	130161186-130161272	130157251-130157396	130164374-130164445
57816	ENSG00000131626	PPFIA1	2.58383e-07	2.8676e-05	-0.239	0.579,0.449,0.546	0.798,0.812,0.682	chr11	+	70382088-70382158	70378030-70378195	70383003-70384387
58113	ENSG00000118194	TNNT2	0	0	-0.762	0.107,0.11,0.101	0.859,0.876,0.87	chr1	-	201369816-201369845	201368162-201368227	201372027-201372041
58114	ENSG00000118194	TNNT2	0	0	-0.529	0.349,0.364,0.321	0.864,0.878,0.878	chr1	-	201369816-201369845	201368162-201368227	201372145-201372155
58296	ENSG00000144468	RHBDD1	0.000141058	0.00581092	-0.313	0.561,0.489,0.621	0.739,0.871,1	chr2	+	226838073-226838154	226837548-226837770	226839409-226839627
58427	ENSG00000144290	SLC4A10	1.12918e-09	1.87042e-07	0.208	0.34,0.254,0.288	0.021,0.148,0.09	chr2	+	161977722-161977760	161976760-161976876	161983179-161983359
58566	ENSG00000148481	MINDY3	0	0	-0.208	0.736,0.692,0.809	0.953,0.955,0.953	chr10	-	15838228-15838279	15837204-15837318	15841426-15841599
58744	ENSG00000163359	COL6A3	0	0	-0.245	0.43,0.436,0.44	0.712,0.664,0.664	chr2	-	237378636-237379235	237376772-237377344	237380915-237381499
58982	ENSG00000115760	BIRC6	0.00121893	0.0307381	0.247	0.807,0.876,0.44	0.402,0.523,0.456	chr2	+	32435496-32435585	32433644-32433804	32436053-32436184
59396	ENSG00000135597	REPS1	1.77636e-15	4.87811e-13	-0.26	0.135,0.167,0.193	0.359,0.496,0.421	chr6	-	138926401-138926478	138921037-138921124	138929977-138929997
59397	ENSG00000135597	REPS1	0	0	-0.311	0.269,0.283,0.319	0.577,0.641,0.587	chr6	-	138926401-138926481	138921037-138921124	138929977-138930098
60127	ENSG00000130396	AFDN	0	0	0.771	0.955,1,1	0.292,0.066,0.283	chr6	+	167913403-167913423	167911284-167911489	167914168-167914313
60199	ENSG00000196569	LAMA2	0	0	0.766	0.913,0.938,0.917	0.145,0.184,0.141	chr6	+	129475390-129475401	129473214-129473352	129478693-129478813
60353	ENSG00000010030	ETV7	0.00102752	0.0268923	-0.293	0.719,0.6,0.469	1,0.875,0.793	chr6	-	36375830-36376035	36373453-36373578	36385534-36385669
60354	ENSG00000010030	ETV7	0.000655794	0.0191553	-0.217	0.824,0.759,0.567	1,0.938,0.864	chr6	-	36375871-36376035	36373453-36373578	36385534-36385669
60770	ENSG00000008294	SPAG9	0	0	0.517	0.984,0.988,0.964	0.422,0.454,0.51	chr17	-	50975863-50975901	50974771-50974947	50977108-50977221
60981	ENSG00000143537	ADAM15	1.09564e-06	0.000103722	-0.38	0.283,0.34,0.398	0.655,0.683,0.822	chr1	+	155061418-155061489	155060763-155060832	155061904-155061975
61245	ENSG00000243696	AC006254.1	1.22791e-05	0.000806861	0.313	0.889,0.867,0.96	0.5,0.611,0.667	chr3	-	52824842-52824958	52824397-52824565	52825886-52826014
61296	ENSG00000085978	ATG16L1	2.77624e-08	3.7439e-06	0.231	0.721,0.822,0.799	0.6,0.512,0.537	chr2	+	233273721-233273777	233272966-233273052	233274676-233274778
61380	ENSG00000139323	POC1B	0.000147568	0.00600909	-0.234	0.557,0.681,0.429	0.819,0.749,0.801	chr12	-	89459638-89459718	89425161-89425379	89466770-89466922
61482	ENSG00000219626	FAM228B	0.000456748	0.014383	0.233	0.937,0.852,0.943	0.579,0.854,0.599	chr2	+	24139370-24139450	24135119-24135187	24167627-24167669
61749	ENSG00000090975	PITPNM2	0	0	0.407	0.408,0.564,0.365	0,0.093,0.023	chr12	-	122989787-122989948	122988724-122988872	122990545-122990709
62002	ENSG00000115677	HDLBP	0.000120589	0.00513055	0.289	0.778,1,1	0.65,0.742,0.519	chr2	-	241268954-241269105	241268477-241268541	241269201-241269273
62173	ENSG00000132970	WASF3	0.00123478	0.0310058	-0.341	0.405,0.464,0.364	0.897,0.514,0.846	chr13	+	26676549-26676724	26671872-26671989	26680035-26680201
62667	ENSG00000268163	AC004076.1	1.21875e-05	0.0008016	-0.244	0.643,0.923,0.636	1,1,0.933	chr19	-	57475660-57475786	57456126-57456182	57476634-57476672
62824	ENSG00000185798	WDR53	4.26816e-06	0.000330697	0.29	0.619,0.525,0.687	0.315,0.394,0.253	chr3	-	196566877-196567307	196560996-196561491	196568519-196568554
64426	ENSG00000083097	DOP1A	1.44343e-06	0.000131117	0.272	0.956,0.918,1	0.773,0.625,0.66	chr6	+	83113323-83113421	83110125-83110314	83118888-83118987
64570	ENSG00000100888	CHD8	2.1373e-05	0.00126728	0.258	0.767,0.898,0.84	0.513,0.64,0.577	chr14	-	21430801-21431643	21428964-21429335	21431811-21431858
64571	ENSG00000100888	CHD8	3.66588e-05	0.00195335	0.252	0.762,0.897,0.84	0.513,0.64,0.589	chr14	-	21430801-21431724	21428964-21429335	21431811-21431858
64641	ENSG00000067113	PLPP1	0	0	0.267	0.952,0.954,0.936	0.669,0.697,0.674	chr5	-	55475299-55475450	55467869-55468149	55534572-55534964
64644	ENSG00000067113	PLPP1	0	0	0.407	0.584,0.654,0.491	0.129,0.23,0.148	chr5	-	55490960-55491114	55467869-55468149	55534572-55534951
64724	ENSG00000186001	LRCH3	7.12763e-14	1.70879e-11	-0.268	0.298,0.374,0.4	0.642,0.596,0.638	chr3	+	197858834-197858905	197854392-197854445	197865423-197865471
64860	ENSG00000136068	FLNB	0	0	-0.232	0.018,0.024,0.023	0.332,0.144,0.284	chr3	+	58131927-58132019	58130741-58130908	58132808-58132931
64862	ENSG00000136068	FLNB	0	0	0.237	0.3,0.297,0.252	0.012,0.044,0.082	chr3	+	58141858-58141929	58138282-58138529	58142650-58142752
65557	ENSG00000168488	ATXN2L	0.000279886	0.00983305	-0.344	0.297,0.5,0.526	0.867,0.793,0.696	chr16	+	28836326-28836490	28835933-28836122	28836748-28837237
65799	ENSG00000162139	NEU3	3.8827e-08	5.11965e-06	0.35	1,1,1	0.407,0.806,0.737	chr11	+	74994509-74994720	74988933-74989154	75005413-75007084
66190	ENSG00000151292	CSNK1G3	6.82787e-14	1.64166e-11	-0.216	0.221,0.238,0.183	0.387,0.443,0.461	chr5	+	123595039-123595134	123591319-123591414	123604724-123604830
66191	ENSG00000151292	CSNK1G3	1.66533e-15	4.59602e-13	0.207	0.869,0.944,0.948	0.758,0.689,0.693	chr5	+	123605339-123605362	123604724-123604830	123614342-123614455
67050	ENSG00000213185	FAM24B	0	0	-0.219	0.716,0.68,0.792	0.94,0.928,0.977	chr10	-	122850424-122850520	122849096-122849439	122855645-122855786
67051	ENSG00000213185	FAM24B	0	0	-0.204	0.739,0.697,0.814	0.947,0.938,0.978	chr10	-	122850424-122850550	122849078-122849439	122855645-122855786
67545	ENSG00000184381	PLA2G6	0	0	-0.652	0.123,0.152,0.204	0.775,0.851,0.808	chr22	-	38128269-38128430	38126371-38126449	38129454-38129562
67884	ENSG00000163697	APBB2	0	0	0.389	0.891,0.887,0.891	0.51,0.503,0.488	chr4	-	40935077-40935139	40934614-40934699	40944865-40945070
68008	ENSG00000149657	LSM14B	0	0	-0.277	0.599,0.622,0.602	0.871,0.891,0.891	chr20	+	62127585-62127701	62126304-62126439	62129785-62129952
69232	ENSG00000035115	SH3YL1	0.000117204	0.00501608	0.399	0.833,0.784,1	0.529,0.224,0.667	chr2	-	262631-262786	260085-260702	263211-263368
69359	ENSG00000161203	AP2M1	0	0	-0.334	0.142,0.144,0.135	0.416,0.547,0.461	chr3	+	184180645-184180741	184180169-184180251	184180849-184180915
69468	ENSG00000156504	FAM122B	0	0	-0.303	0.693,0.552,0.797	0.962,1,0.988	chrX	-	134772143-134772283	134771096-134771354	134781821-134781917
69522	ENSG00000203485	INF2	0	0	0.441	0.48,0.485,0.495	0.058,0.04,0.039	chr14	+	104715284-104715340	104714203-104714856	104718795-104719605
69592	ENSG00000129675	ARHGEF6	0	0	0.293	0.868,0.892,0.902	0.559,0.587,0.636	chrX	-	136677936-136677956	136676624-136676717	136679535-136679660
69878	ENSG00000063601	MTMR1	0	0	0.832	0.957,0.935,0.953	0.122,0.11,0.116	chrX	+	150712342-150712365	150699195-150699300	150718625-150718700
70094	ENSG00000196924	FLNA	0	0	0.339	0.796,0.787,0.809	0.472,0.448,0.456	chrX	-	154357251-154357274	154354825-154355072	154357434-154357623
70568	ENSG00000074621	SLC24A1	4.96067e-10	8.48785e-08	0.332	0.849,0.872,0.981	0.623,0.62,0.463	chr15	+	65651670-65651759	65650382-65650942	65652642-65652808
71588	ENSG00000078668	VDAC3	0	0	0.257	0.531,0.575,0.562	0.275,0.306,0.315	chr8	+	42396678-42396680	42395084-42395133	42398712-42398864
72362	ENSG00000111731	C2CD5	0.000731204	0.0208376	0.24	0.748,0.725,0.749	0.404,0.414,0.683	chr12	-	22458484-22458555	22456971-22457161	22459492-22459542
72537	ENSG00000106723	SPIN1	2.28134e-05	0.00133506	-0.244	0.429,0.84,1	1,1,1	chr9	+	88416644-88416766	88415607-88415699	88418778-88418951
72837	ENSG00000183808	RBM12B	0.00122399	0.0308208	0.259	0.743,0.536,0.716	0.386,0.489,0.342	chr8	-	93740629-93740696	93737307-93737355	93740881-93740956
73006	ENSG00000131148	EMC8	0	0	-0.301	0.714,0.632,0.606	0.949,0.964,0.942	chr16	-	85780379-85780473	85778624-85779867	85781211-85781258
73702	ENSG00000170873	MTSS1	0	0	0.297	0.711,0.695,0.706	0.418,0.389,0.414	chr8	-	124557681-124557875	124556232-124556405	124562782-124562992
76808	ENSG00000157654	PALM2AKAP2	4.11737e-07	4.32678e-05	-0.258	0.689,0.548,0.579	0.844,0.895,0.85	chr9	+	109942686-109943381	109931927-109932028	110015954-110016039
77837	ENSG00000148357	HMCN2	0.00169369	0.0390767	0.213	0.9,1,0.926	0.902,0.655,0.63	chr9	+	130428358-130428489	130427497-130427619	130429557-130429685
78240	ENSG00000148396	SEC16A	0	0	-0.337	0.37,0.384,0.339	0.768,0.654,0.682	chr9	-	136445052-136445111	136443823-136443900	136445645-136445719
78817	ENSG00000110651	CD81	0.00155694	0.0366391	0.218	0.418,0.585,0.554	0.332,0.36,0.212	chr11	+	2386555-2386639	2379156-2379206	2390412-2390526
79423	ENSG00000246273	SBF2-AS1	2.57822e-10	4.5569e-08	-0.378	0.385,0.351,0.29	0.718,0.672,0.771	chr11	+	9780376-9780575	9758296-9758503	9807848-9808038
79517	ENSG00000133816	MICAL2	5.64018e-10	9.60763e-08	0.411	0.947,1,0.905	0.576,0.681,0.361	chr11	+	12249184-12249246	12239436-12239585	12255643-12255750
79520	ENSG00000133816	MICAL2	3.81917e-14	9.4003e-12	-0.326	0.079,0.072,0.063	0.477,0.303,0.413	chr11	+	12255643-12255750	12249184-12249246	12256785-12256909
80245	ENSG00000137713	PPP2R1B	8.35441e-05	0.00382267	-0.23	0.692,0.727,0.742	0.939,0.911,1	chr11	-	111737448-111737569	111726908-111727057	111742053-111742144
80480	ENSG00000108669	CYTH1	0	0	0.378	0.493,0.506,0.609	0.17,0.124,0.18	chr17	-	78696007-78696009	78692417-78692493	78698269-78698380
80568	ENSG00000149182	ARFGAP2	3.75637e-07	3.99033e-05	-0.281	0.833,0.55,0.667	1,0.892,1	chr11	-	47173759-47173882	47172281-47172333	47175015-47175098
80772	ENSG00000106603	COA1	4.36388e-08	5.67753e-06	0.225	0.354,0.358,0.431	0.083,0.182,0.204	chr7	-	43650612-43650712	43647228-43648652	43665658-43665722
80782	ENSG00000106603	COA1	0.000534868	0.0162927	-0.202	0.481,0.48,0.401	0.745,0.6,0.622	chr7	-	43665658-43665722	43650612-43650712	43729429-43729505
80792	ENSG00000167110	GOLGA2	0	0	0.573	0.816,0.81,0.9	0.272,0.252,0.283	chr9	-	128272785-128272865	128268420-128268524	128273850-128273972
80827	ENSG00000102858	MGRN1	0	0	0.463	0.863,0.883,0.889	0.405,0.403,0.438	chr16	+	4680032-4680097	4677463-4677572	4681550-4681580
80919	ENSG00000168958	MFF	0	0	0.282	0.815,0.877,0.833	0.555,0.545,0.58	chr2	+	227347226-227347384	227340292-227340380	227352514-227352573
81090	ENSG00000123352	SPATS2	0	0	0.207	0.237,0.312,0.234	0.088,0.025,0.048	chr12	+	49512862-49512905	49500070-49500205	49514555-49514613
81159	ENSG00000135899	SP110	0.00225905	0.0485916	-0.22	0.539,0.602,0.441	0.862,0.73,0.651	chr2	-	230170621-230170761	230168918-230169237	230172066-230172174
81807	ENSG00000127603	MACF1	0	0	-0.248	0.248,0.268,0.226	0.508,0.456,0.521	chr1	+	39378461-39378523	39372479-39372596	39379203-39379444
81816	ENSG00000127603	MACF1	0	0	0.253	0.893,0.88,0.851	0.664,0.587,0.613	chr1	+	39436482-39436490	39435558-39435761	39437777-39438008
82024	ENSG00000052795	FNIP2	1.29119e-09	2.11141e-07	-0.419	0.449,0.407,0.362	0.921,0.651,0.904	chr4	+	158833801-158833890	158833528-158833628	158835405-158835476
82330	ENSG00000137497	NUMA1	0	0	0.699	0.873,0.891,0.88	0.186,0.185,0.176	chr11	-	72012401-72012442	72010786-72010854	72012895-72016260
82957	ENSG00000198467	TPM2	0	0	-0.558	0.094,0.089,0.079	0.614,0.667,0.655	chr9	-	35684732-35684807	35684488-35684550	35685064-35685139
82960	ENSG00000198467	TPM2	0	0	0.642	0.796,0.774,0.811	0.168,0.141,0.147	chr9	-	35685064-35685139	35684732-35684807	35685269-35685339
83542	ENSG00000150787	PTS	0	0	-0.414	0.268,0.275,0.278	0.666,0.733,0.664	chr11	+	112230208-112230230	112228594-112228673	112230626-112230682
83896	ENSG00000186174	BCL9L	1.11022e-16	3.28794e-14	0.345	0.796,0.905,0.939	0.598,0.52,0.488	chr11	-	118909914-118910015	118908417-118908655	118918826-118918879
83897	ENSG00000186174	BCL9L	1.20062e-11	2.40908e-09	0.297	1,0.961,0.957	0.714,0.484,0.83	chr11	-	118909914-118910015	118908417-118908655	118925238-118925453
84179	ENSG00000154134	ROBO3	2.74935e-08	3.71667e-06	-0.341	0.538,0.677,0.692	1,1,0.929	chr11	+	124877519-124877658	124876698-124876932	124879190-124879341
84439	ENSG00000124343	XG	1.25669e-10	2.30451e-08	0.358	0.542,0.415,0.601	0.243,0.144,0.096	chrX	+	2806701-2806745	2797310-2797360	2808185-2808220
84725	ENSG00000065665	SEC61A2	1.52767e-13	3.56472e-11	-0.42	0.459,0.351,0.438	0.904,0.8,0.804	chr10	+	12155778-12155931	12149852-12149961	12156907-12157067
85050	ENSG00000136754	ABI1	0	0	0.531	0.773,0.752,0.776	0.213,0.248,0.248	chr10	-	26771075-26771089	26770245-26770345	26777065-26777241
85338	ENSG00000095794	CREM	0.000624284	0.0184357	-0.261	0.592,0.625,0.565	0.778,0.852,0.935	chr10	+	35188200-35188388	35179134-35179276	35201451-35201486
86145	ENSG00000164828	SUN1	0	0	0.201	0.96,0.977,0.956	0.754,0.776,0.761	chr7	+	848418-848615	843341-843520	851384-851482
86147	ENSG00000164828	SUN1	1.2073e-05	0.000795958	0.328	0.474,0.648,0.493	0.205,0.255,0.172	chr7	+	849520-849603	843341-843520	851384-851482
86150	ENSG00000164828	SUN1	0	0	0.248	0.944,0.967,0.956	0.669,0.741,0.712	chr7	+	849923-850033	843341-843520	851384-851481
86253	ENSG00000166348	USP54	0	0	-0.303	0.682,0.704,0.69	0.996,0.994,0.995	chr10	-	73520908-73521027	73516375-73517747	73523583-73523750
86254	ENSG00000166348	USP54	0	0	-0.249	0.677,0.712,0.69	0.946,0.952,0.927	chr10	-	73520908-73521027	73518722-73519992	73523583-73523750
86292	ENSG00000148660	CAMK2G	0	0	-0.24	0.062,0.097,0.065	0.382,0.278,0.285	chr10	-	73819532-73819617	73817479-73817554	73821682-73821730
86293	ENSG00000148660	CAMK2G	0	0	-0.331	0.168,0.175,0.143	0.556,0.455,0.467	chr10	-	73819532-73819645	73817479-73817554	73821682-73821730
86729	ENSG00000197746	PSAP	0	0	0.488	0.616,0.609,0.606	0.128,0.112,0.128	chr10	-	71823888-71823896	71821876-71822007	71825837-71825893
87040	ENSG00000095637	SORBS1	0	0	0.564	1,1,1	0.373,0.477,0.459	chr10	-	95351209-95351376	95346406-95346452	95354882-95354967
87041	ENSG00000095637	SORBS1	0	0	0.69	1,1,1	0.281,0.346,0.303	chr10	-	95351216-95351376	95346406-95346452	95354882-95354967
87201	ENSG00000166262	FAM227B	2.26664e-06	0.000192134	-0.246	0.677,0.533,0.952	0.926,0.975,1	chr15	-	49577629-49577664	49576136-49576845	49588016-49588083
87335	ENSG00000197694	SPTAN1	0	0	0.575	0.73,0.774,0.726	0.153,0.176,0.177	chr9	+	128592983-128593042	128591477-128591625	128594175-128594373
87340	ENSG00000197694	SPTAN1	0	0	0.253	0.32,0.345,0.346	0.089,0.086,0.078	chr9	+	128609651-128609665	128609122-128609284	128611714-128611845
88325	ENSG00000151914	DST	0	0	0.353	0.993,0.995,0.99	0.59,0.668,0.662	chr6	-	56468982-56468999	56466078-56466195	56469883-56469957
88445	ENSG00000111206	FOXM1	1.54129e-11	3.06305e-09	0.228	0.988,1,1	0.747,0.593,0.963	chr12	-	2865355-2865399	2864683-2864752	2866393-2866521
88641	ENSG00000010295	IFFO1	0	0	0.341	0.562,0.549,0.53	0.234,0.204,0.179	chr12	-	6549476-6549484	6548668-6548825	6549756-6549896
88874	ENSG00000092841	MYL6	0	0	0.392	0.924,0.921,0.93	0.522,0.554,0.523	chr12	+	56160626-56160670	56160243-56160320	56161387-56161550
89553	ENSG00000087470	DNM1L	0	0	-0.346	0.4,0.309,0.455	0.699,0.76,0.744	chr12	+	32737865-32737942	32737105-32737161	32740064-32740240
89685	ENSG00000134283	PPHLN1	0	0	0.476	0.903,0.949,0.934	0.492,0.377,0.489	chr12	+	42384940-42384996	42374863-42375074	42387456-42387535
89959	ENSG00000161791	FMNL3	0	0	-0.686	0.261,0.267,0.242	0.945,0.977,0.906	chr12	-	49658442-49658594	49657082-49657190	49661966-49662049
90260	ENSG00000168259	DNAJC7	3.90145e-07	4.11846e-05	0.221	0.286,0.212,0.436	0.042,0.141,0.088	chr17	-	42003359-42003557	42000482-42000570	42017052-42017162
90673	ENSG00000139613	SMARCC2	1.77636e-15	4.87811e-13	-0.224	0.392,0.364,0.385	0.57,0.642,0.6	chr12	-	56164303-56164368	56162983-56163765	56164648-56164731
90728	ENSG00000139793	MBNL2	0	0	-0.758	0.075,0.16,0.244	0.925,0.931,0.898	chr13	+	97356796-97356849	97343016-97343216	97357482-97357635
90729	ENSG00000139793	MBNL2	0	0	-0.455	0.008,0.025,0.017	0.425,0.413,0.578	chr13	+	97356796-97356849	97347041-97347067	97357482-97357635
90732	ENSG00000139793	MBNL2	0	0	-0.516	0.468,0.498,0.429	0.996,0.975,0.972	chr13	+	97366459-97366553	97357482-97357635	97391322-97391599
91155	ENSG00000160766	GBAP1	0.000179949	0.00697547	0.264	0.965,0.784,0.849	0.449,0.645,0.713	chr1	-	155218388-155218479	155217240-155218049	155218848-155218943
91189	ENSG00000152601	MBNL1	0	0	-0.701	0.156,0.118,0.115	0.788,0.867,0.837	chr3	+	152446704-152446757	152445282-152445539	152447620-152447773
91326	ENSG00000257815	PRANCR	0.000275982	0.00972471	-0.237	0.356,0.228,0.333	0.521,0.624,0.482	chr12	-	70243066-70243204	70242797-70242893	70243312-70243349
91809	ENSG00000120802	TMPO	1.97537e-05	0.00118605	0.251	0.718,0.825,0.565	0.424,0.5,0.431	chr12	+	98544951-98545061	98537475-98537572	98546359-98546447
91935	ENSG00000135631	RAB11FIP5	0	0	-0.415	0.234,0.244,0.234	0.698,0.658,0.601	chr2	-	73079651-73081663	73075993-73076182	73088050-73088749
92149	ENSG00000076555	ACACB	5.62365e-05	0.00275446	-0.285	0.808,0.516,0.668	1,1,0.847	chr12	+	109247606-109247703	109246179-109246448	109249984-109250104
92636	ENSG00000131797	CLUHP3	2.79864e-05	0.00157588	-0.241	0.647,0.63,1	1,1,1	chr16	+	31705890-31706034	31705672-31705792	31706891-31707422
92654	ENSG00000089159	PXN	3.47352e-10	6.07467e-08	-0.318	0.543,0.674,0.655	1,0.926,0.9	chr12	-	120215560-120215661	120215103-120215417	120219207-120219378
92656	ENSG00000089159	PXN	0.000148659	0.00604336	0.282	0.6,0.692,0.6	0.273,0.333,0.44	chr12	-	120215930-120216090	120215560-120215661	120216273-120217116
92930	ENSG00000196498	NCOR2	0	0	-0.393	0.547,0.579,0.542	0.958,0.949,0.941	chr12	-	124327409-124327633	124326191-124326370	124330845-124330898
92932	ENSG00000196498	NCOR2	0	0	-0.276	0.614,0.646,0.616	0.921,0.898,0.884	chr12	-	124327547-124327633	124326180-124326370	124330845-124330898
92965	ENSG00000073060	SCARB1	0	0	0.494	0.718,0.674,0.796	0.3,0.237,0.169	chr12	-	124782683-124782811	124776856-124778586	124786357-124786503
93143	ENSG00000153786	ZDHHC7	0	0	0.283	0.286,0.347,0.301	0.025,0.034,0.025	chr16	-	84988763-84988873	84981870-84981994	84990304-84990635
93772	ENSG00000072195	SPEG	3.91625e-08	5.15162e-06	0.318	0.933,1,0.878	0.594,0.565,0.698	chr2	+	219444882-219445161	219444657-219444742	219447974-219448158
93871	ENSG00000023516	AKAP11	0	0	-0.516	0.2,0.275,0.179	0.73,0.757,0.714	chr13	+	42313047-42313130	42308454-42308609	42313894-42313940
94339	ENSG00000136153	LMO7	0.000327508	0.0111319	-0.219	0.636,0.584,0.75	0.962,0.855,0.81	chr13	+	75805479-75805760	75804174-75804541	75817161-75817278
94571	ENSG00000088387	DOCK9	0	0	0.225	0.289,0.272,0.302	0.059,0.063,0.067	chr13	-	98845329-98845372	98837494-98837609	98845924-98846060
94579	ENSG00000088387	DOCK9	0	0	-0.491	0.263,0.263,0.264	0.789,0.755,0.72	chr13	-	98845924-98846060	98845329-98845372	98848592-98848639
95204	ENSG00000165801	ARHGEF40	0	0	0.63	0.833,0.876,0.88	0.207,0.274,0.218	chr14	+	21087320-21087463	21087001-21087105	21087968-21088098
95641	ENSG00000184304	PRKD1	0	0	-0.333	0.022,0.038,0.018	0.329,0.379,0.369	chr14	-	29656476-29656499	29638694-29638904	29663699-29663859
96430	ENSG00000054654	SYNE2	0.000663001	0.0193113	0.355	0.743,0.885,0.904	0.243,0.639,0.586	chr14	+	64215286-64215354	64214144-64214470	64216248-64216387
96737	ENSG00000119636	BBOF1	0.000988459	0.0260674	0.252	0.949,0.944,0.777	0.562,0.493,0.858	chr14	+	74046060-74046130	74040565-74040645	74055584-74055685
96774	ENSG00000119688	ABCD4	0.000499768	0.0154551	0.303	0.949,0.762,1	0.5,0.636,0.667	chr14	-	74299548-74299675	74296333-74296449	74302875-74302910
97288	ENSG00000135424	ITGA7	0	0	-0.297	0.261,0.258,0.247	0.543,0.56,0.555	chr12	-	55699870-55699989	55698710-55698917	55700262-55700393
97292	ENSG00000135424	ITGA7	0	0	0.314	0.633,0.609,0.617	0.326,0.292,0.298	chr12	-	55700262-55700393	55699870-55699989	55700899-55701154
97735	ENSG00000126214	KLC1	0.000318263	0.0109001	-0.222	0.641,0.603,0.782	0.849,0.926,0.916	chr14	+	103684986-103685036	103679384-103679545	103693553-103693953
97750	ENSG00000126214	KLC1	0	0	-0.262	0.147,0.166,0.137	0.412,0.412,0.412	chr14	+	103692359-103692425	103686863-103687211	103700655-103700727
97758	ENSG00000100711	ZFYVE21	0	0	-0.48	0.034,0.035,0.027	0.479,0.544,0.513	chr14	+	103729793-103729846	103729091-103729182	103732620-103732762
98251	ENSG00000128739	SNRPN	3.82343e-07	4.05121e-05	0.215	1,0.961,1	0.925,0.821,0.571	chr15	+	24958738-24958868	24920011-24920124	24962114-24962209
98409	ENSG00000005243	COPZ2	0	0	-0.303	0.056,0.034,0.068	0.317,0.37,0.38	chr17	-	48027676-48027789	48026167-48026475	48028472-48028510
98410	ENSG00000005243	COPZ2	6.97886e-13	1.52965e-10	-0.532	0.4,0.164,0.511	0.889,0.892,0.89	chr17	-	48027676-48027789	48026167-48026475	48029125-48029176
98470	ENSG00000104067	TJP1	0	0	0.555	0.635,0.584,0.541	0.034,0.027,0.035	chr15	-	29719777-29720016	29718266-29719138	29720358-29720708
98837	ENSG00000166887	VPS39	0	0	0.245	0.244,0.224,0.297	0.002,0.014,0.013	chr15	-	42192066-42192098	42191496-42191560	42199896-42199961
98846	ENSG00000092529	CAPN3	0.00065081	0.0190497	0.218	0.875,0.891,0.917	0.774,0.588,0.667	chr15	+	42407867-42408324	42405926-42405943	42409303-42409380
98852	ENSG00000092529	CAPN3	0.000119872	0.00510918	0.263	0.872,0.864,0.906	0.586,0.6,0.667	chr15	+	42408211-42408437	42405926-42405943	42409303-42409380
99383	ENSG00000152229	PSTPIP2	4.5745e-05	0.00232838	0.206	0.936,0.94,1	0.563,0.864,0.831	chr18	-	46024609-46024686	46015903-46015937	46039947-46040047
99455	ENSG00000140299	BNIP2	0	0	0.316	0.513,0.526,0.509	0.181,0.211,0.209	chr15	-	59668103-59668138	59663379-59664120	59668892-59668949
99456	ENSG00000140299	BNIP2	1.85762e-07	2.11678e-05	0.286	1,0.95,0.806	0.55,0.612,0.737	chr15	-	59668103-59668138	59665350-59665442	59668892-59668949
99511	ENSG00000140416	TPM1	0	0	-0.28	0.36,0.338,0.374	0.661,0.626,0.625	chr15	+	63061198-63061273	63060869-63060939	63061713-63061788
99747	ENSG00000174442	ZWILCH	7.25656e-05	0.0034028	-0.248	0.565,0.657,0.8	1,0.939,0.826	chr15	+	66508746-66508892	66505083-66505391	66513988-66514083
99932	ENSG00000066933	MYO9A	2.61258e-12	5.4736e-10	0.387	0.922,0.97,1	0.583,0.593,0.556	chr15	-	71892965-71893177	71888004-71888116	71893679-71893778
100226	ENSG00000140386	SCAPER	7.87331e-07	7.69458e-05	-0.226	0.784,0.628,0.862	1,1,0.951	chr15	-	76795241-76795440	76774855-76775117	76800248-76800267
100743	ENSG00000157823	AP3S2	4.2061e-06	0.000326697	0.249	0.939,1,1	1,0.694,0.498	chr15	-	89889049-89889136	89871475-89871546	89893881-89894028
101049	ENSG00000103148	NPRL3	0	0	0.502	0.792,0.784,0.916	0.413,0.285,0.288	chr16	-	123507-123545	119126-119255	124937-125073
101050	ENSG00000103148	NPRL3	1.93359e-11	3.81077e-09	0.243	0.367,0.339,0.402	0.147,0.145,0.086	chr16	-	123507-123545	119126-119255	130522-130591
101510	ENSG00000122390	NAA60	0.00112724	0.0289415	-0.203	0.307,0.167,0.152	0.294,0.465,0.475	chr16	+	3447482-3447620	3443694-3443837	3448471-3448540
101640	ENSG00000140650	PMM2	5.57492e-05	0.00273577	-0.234	0.838,0.487,0.778	1,0.856,0.948	chr16	+	8806316-8806407	8801799-8801910	8812991-8813067
101728	ENSG00000153066	TXNDC11	1.08487e-06	0.000102819	0.24	0.789,0.711,0.682	0.537,0.418,0.506	chr16	-	11700452-11700564	11698125-11698325	11721577-11721670
101847	ENSG00000122367	LDB3	1.9984e-13	4.62418e-11	-0.417	0.563,0.545,0.458	0.931,0.952,0.934	chr10	+	86681436-86681803	86680082-86680157	86685678-86685700
101854	ENSG00000122367	LDB3	1.88738e-15	5.17444e-13	-0.319	0.676,0.634,0.733	1,1,1	chr10	+	86706531-86706719	86692535-86692571	86709905-86710050
102336	ENSG00000137177	KIF13A	0	0	0.738	0.949,0.966,0.922	0.207,0.213,0.202	chr6	-	17789872-17789910	17787776-17787875	17794249-17794395
102337	ENSG00000137177	KIF13A	0	0	0.561	1,1,1	0.534,0.382,0.402	chr6	-	17789872-17789910	17787776-17787875	17794572-17794704
102791	ENSG00000102893	PHKB	0	0	-0.386	0.52,0.542,0.45	0.956,0.838,0.876	chr16	+	47463882-47463993	47461295-47461426	47497399-47497488
102792	ENSG00000102893	PHKB	0	0	-0.325	0.616,0.616,0.542	0.971,0.877,0.902	chr16	+	47463899-47463993	47461123-47461426	47497399-47497488
102863	ENSG00000170921	TANC2	1.11022e-16	3.28794e-14	-0.239	0.146,0.091,0.21	0.37,0.407,0.388	chr17	+	63412680-63412709	63411998-63412130	63413543-63413634
103150	ENSG00000140859	KIFC3	0	0	0.524	0.963,0.973,0.969	0.401,0.487,0.445	chr16	-	57759125-57759153	57758217-57758909	57759728-57759836
103166	ENSG00000140859	KIFC3	1.30356e-07	1.53599e-05	0.264	0.9,0.894,0.944	0.641,0.66,0.644	chr16	-	57785464-57785666	57772223-57772288	57790930-57791066
103689	ENSG00000157353	FCSK	1.74448e-05	0.00107067	-0.231	0.728,0.519,0.615	0.82,0.868,0.867	chr16	+	70469152-70469323	70468849-70468968	70470314-70470426
104034	ENSG00000274211	SOCS7	0	0	-0.461	0.425,0.355,0.594	0.945,0.902,0.911	chr17	+	38364752-38364856	38361711-38361775	38366287-38366417
104066	ENSG00000262185	LINC02861	1.62767e-06	0.000144611	0.231	0.913,1,1	0.893,0.641,0.686	chr16	-	3943260-3943375	3930806-3931721	3950272-3950586
105289	ENSG00000115593	SMYD1	7.16047e-06	0.000510509	-0.22	0.256,0.273,0.165	0.426,0.515,0.414	chr2	+	88093517-88093555	88091012-88091142	88096595-88096784
105590	ENSG00000264538	SUZ12P1	0.000620723	0.0183501	-0.277	0.376,0.333,0.541	0.707,0.568,0.805	chr17	+	30735033-30735097	30709608-30709811	30743301-30743369
105593	ENSG00000264538	SUZ12P1	1.18515e-07	1.41148e-05	-0.23	0.814,0.613,0.884	1,1,1	chr17	+	30735033-30735097	30731706-30732123	30743301-30743369
106898	ENSG00000266173	STRADA	0.000704598	0.020239	0.281	0.726,0.396,0.505	0.17,0.327,0.287	chr17	-	63726638-63726695	63714006-63714108	63728358-63728413
107002	ENSG00000160226	CFAP410	0.000231613	0.00845168	-0.201	0.27,0.284,0.274	0.394,0.464,0.573	chr21	-	44334061-44335804	44333033-44333262	44337649-44337667
107644	ENSG00000176155	CCDC57	2.77556e-15	7.46171e-13	0.451	0.714,0.81,0.704	0.371,0.203,0.3	chr17	-	82179027-82179189	82178474-82178605	82183774-82183932
107915	ENSG00000134490	TMEM241	0.000124235	0.00524584	0.216	0.681,0.707,0.701	0.462,0.453,0.526	chr18	-	23371422-23371470	23370216-23370261	23373712-23373763
107979	ENSG00000141380	SS18	0	0	0.302	0.443,0.404,0.444	0.113,0.135,0.137	chr18	-	26035831-26035923	26035005-26035127	26038555-26038659
108494	ENSG00000074657	ZNF532	3.45831e-05	0.00186427	-0.213	0.682,0.621,0.732	0.91,0.947,0.816	chr18	+	58865304-58865385	58862600-58863166	58865470-58865579
108498	ENSG00000074657	ZNF532	5.42436e-05	0.0026758	-0.226	0.678,0.489,0.61	0.864,0.734,0.856	chr18	+	58865304-58865385	58863604-58863750	58865470-58865579
108773	ENSG00000160194	NDUFV3	0	0	0.386	0.499,0.476,0.425	0.075,0.094,0.073	chr21	+	42903182-42903543	42896927-42897047	42908864-42913304
109012	ENSG00000284194	SCO2	0.000138298	0.00571709	-0.244	0.613,0.615,0.849	1,0.81,1	chr22	-	50525442-50525918	50523596-50524424	50526001-50526145
109016	ENSG00000284194	SCO2	0.000191799	0.00731702	-0.221	0.692,0.615,0.864	1,0.833,1	chr22	-	50525523-50525918	50523906-50524424	50526001-50526145
109018	ENSG00000284194	SCO2	0.000122901	0.00520491	-0.247	0.613,0.615,0.849	1,0.818,1	chr22	-	50525748-50525918	50523906-50524424	50526001-50526145
109684	ENSG00000186998	EMID1	0.00128296	0.0318755	-0.212	0.744,0.65,0.673	1,0.846,0.857	chr22	+	29231282-29231682	29231020-29231140	29232256-29232345
109862	ENSG00000099957	P2RX6	3.0582e-07	3.34712e-05	-0.242	0.846,0.518,0.91	1,1,1	chr22	+	21016036-21016092	21015190-21015338	21022942-21023035
110818	ENSG00000142227	EMP3	1.11022e-16	3.28794e-14	-0.239	0.481,0.436,0.474	0.704,0.703,0.7	chr19	+	48326536-48326922	48325608-48325610	48329352-48329439
111916	ENSG00000250067	YJEFN3	0.000659654	0.0192408	0.298	0.73,0.808,0.826	0.375,0.515,0.579	chr19	+	19533104-19533326	19532632-19532740	19535034-19535144
112034	ENSG00000064607	SUGP2	0	0	0.378	0.438,0.515,0.444	0.108,0.061,0.093	chr19	-	18993638-18993771	18990888-18991149	18994366-18995280
112037	ENSG00000064607	SUGP2	0	0	0.384	0.444,0.556,0.463	0.126,0.085,0.101	chr19	-	18993638-18993799	18990888-18991149	18994366-18995280
112040	ENSG00000064607	SUGP2	0	0	0.381	0.438,0.515,0.444	0.108,0.061,0.086	chr19	-	18993638-18994014	18990888-18991149	18994366-18995280
112043	ENSG00000064607	SUGP2	0	0	0.371	0.736,0.837,0.732	0.415,0.368,0.408	chr19	-	18993643-18993740	18990893-18991149	18994366-18994486
112048	ENSG00000064607	SUGP2	2.62013e-14	6.51662e-12	0.351	0.358,0.597,0.5	0.169,0.092,0.142	chr19	-	18993648-18993771	18990890-18991149	18994366-18995280
112051	ENSG00000064607	SUGP2	1.16951e-12	2.50714e-10	0.353	0.366,0.625,0.515	0.185,0.114,0.149	chr19	-	18993648-18993799	18990890-18991149	18994366-18995280
112054	ENSG00000064607	SUGP2	1.34337e-14	3.44427e-12	0.353	0.358,0.597,0.5	0.169,0.092,0.135	chr19	-	18993648-18994014	18990890-18991149	18994366-18995280
112460	ENSG00000008441	NFIX	0	0	-0.461	0.466,0.485,0.461	0.921,0.923,0.95	chr19	+	13078677-13078735	13075535-13075671	13081680-13081835
112653	ENSG00000142453	CARM1	0	0	-0.347	0.045,0.057,0.044	0.413,0.415,0.359	chr19	+	10921296-10921443	10921050-10921127	10921615-10921900
112655	ENSG00000142453	CARM1	0	0	-0.338	0.049,0.053,0.054	0.415,0.408,0.348	chr19	+	10921375-10921489	10921050-10921127	10921615-10923075
113453	ENSG00000099622	CIRBP	0	0	-0.328	0.436,0.408,0.374	0.763,0.724,0.716	chr19	+	1272427-1272518	1271981-1272051	1274307-1274810
113454	ENSG00000099622	CIRBP	0	0	-0.329	0.44,0.407,0.374	0.764,0.726,0.718	chr19	+	1272427-1272523	1271981-1272051	1274307-1274810
115003	ENSG00000088854	C20orf194	0.000203807	0.00766001	-0.224	1,0.843,0.485	1,1,1	chr20	-	3326197-3326281	3324892-3324968	3330646-3330682
115081	ENSG00000101365	IDH3B	0.000393547	0.012872	0.277	0.652,0.463,0.568	0.196,0.24,0.417	chr20	-	2658627-2658846	2658395-2658522	2659525-2659585
115153	ENSG00000125826	RBCK1	2.80664e-13	6.36151e-11	0.203	0.931,0.896,0.952	0.692,0.809,0.668	chr20	+	420871-421153	419558-419731	422127-422238
115154	ENSG00000125826	RBCK1	1.91069e-13	4.4274e-11	0.204	0.931,0.897,0.952	0.692,0.807,0.668	chr20	+	420871-421253	419558-419731	422127-422238
116009	ENSG00000046653	GPM6B	0	0	0.274	0.824,0.853,0.866	0.554,0.607,0.56	chrX	-	13774309-13774624	13772854-13773030	13776238-13776303
116010	ENSG00000046653	GPM6B	0	0	0.276	0.825,0.853,0.866	0.551,0.606,0.559	chrX	-	13774467-13774624	13772854-13773030	13776238-13776303
116695	ENSG00000091129	NRCAM	1.41884e-05	0.000909792	-0.207	0.894,0.824,0.66	1,1,1	chr7	-	108225648-108225701	108223725-108223836	108226208-108226378
116995	ENSG00000213420	GPC2	6.15269e-08	7.76759e-06	-0.263	0.097,0.109,0.146	0.468,0.386,0.286	chr7	-	100175572-100175607	100173458-100174765	100176207-100176365
116996	ENSG00000213420	GPC2	1.11022e-15	3.12104e-13	-0.38	0.109,0.143,0.196	0.613,0.5,0.474	chr7	-	100175572-100175712	100173458-100174765	100176207-100176365
117013	ENSG00000166526	ZNF3	1.7542e-05	0.00107584	-0.203	0.475,0.468,0.462	0.567,0.682,0.764	chr7	-	100079540-100079656	100075542-100075630	100081635-100081703
117204	ENSG00000105792	CFAP69	0.00222609	0.0480879	-0.229	0.538,0.909,0.655	0.86,1,0.929	chr7	+	90303994-90304106	90299867-90300059	90304744-90304753
117519	ENSG00000106133	NSUN5P2	2.56509e-06	0.000213617	-0.228	0.84,0.846,0.63	1,1,1	chr7	-	72949313-72949468	72948892-72949102	72949846-72949961
117641	ENSG00000146757	ZNF92	0.00103875	0.0271351	-0.22	0.833,0.585,0.619	0.938,0.813,0.946	chr7	+	65387902-65388254	65373799-65374000	65388806-65388901
118038	ENSG00000205763	RP9P	0.000400501	0.0130444	-0.279	0.631,0.404,0.76	0.892,0.832,0.908	chr7	-	32918316-32918372	32916815-32917542	32921339-32921430
118482	ENSG00000286600	AC119427.2	0	0	0.33	0.907,0.907,0.887	0.604,0.54,0.567	chr1	-	201368162-201368227	201367405-201367797	201372027-201372035
118499	ENSG00000286600	AC119427.2	0	0	-0.353	0.01,0.012,0.008	0.357,0.379,0.353	chr1	-	201369722-201369845	201368162-201368227	201372027-201372041
118509	ENSG00000286600	AC119427.2	0	0	-0.444	0.015,0.017,0.012	0.452,0.475,0.448	chr1	-	201369813-201369845	201368162-201368227	201372027-201372041
118515	ENSG00000286600	AC119427.2	0	0	-0.551	0.025,0.024,0.025	0.552,0.599,0.577	chr1	-	201369816-201369827	201368162-201368227	201372027-201372041
118518	ENSG00000286600	AC119427.2	0	0	-0.69	0.049,0.05,0.045	0.721,0.752,0.74	chr1	-	201369816-201369842	201368162-201368227	201372027-201372041
118519	ENSG00000286600	AC119427.2	0	0	-0.533	0.331,0.349,0.309	0.851,0.868,0.868	chr1	-	201369816-201369842	201368162-201368227	201372145-201372155
118521	ENSG00000286600	AC119427.2	0	0	-0.648	0.039,0.039,0.035	0.665,0.702,0.689	chr1	-	201369816-201369863	201368162-201368227	201372027-201372041
118522	ENSG00000286600	AC119427.2	0	0	-0.591	0.029,0.029,0.027	0.598,0.637,0.623	chr1	-	201369816-201370135	201368162-201368227	201372027-201372041
118523	ENSG00000286600	AC119427.2	0	0	-0.591	0.03,0.03,0.028	0.599,0.638,0.625	chr1	-	201369816-201370223	201368162-201368227	201372027-201372041
118524	ENSG00000286600	AC119427.2	0	0	-0.557	0.247,0.263,0.232	0.79,0.812,0.812	chr1	-	201369816-201370223	201368162-201368227	201372145-201372155
118529	ENSG00000286600	AC119427.2	0	0	0.268	0.41,0.374,0.382	0.126,0.121,0.116	chr1	-	201372027-201372035	201368162-201368227	201372145-201372155
118532	ENSG00000286600	AC119427.2	0	0	0.34	0.54,0.516,0.535	0.182,0.202,0.187	chr1	-	201372027-201372038	201368162-201368227	201372145-201372155
118534	ENSG00000286600	AC119427.2	0	0	0.362	0.594,0.586,0.588	0.222,0.234,0.226	chr1	-	201372027-201372040	201368162-201368227	201372145-201372155
118543	ENSG00000286600	AC119427.2	0	0	0.365	0.673,0.684,0.674	0.311,0.311,0.314	chr1	-	201372027-201372044	201368162-201368227	201372145-201372155
118545	ENSG00000286600	AC119427.2	0	0	0.365	0.642,0.654,0.643	0.28,0.28,0.284	chr1	-	201372027-201372063	201368162-201368227	201372145-201372155
119337	ENSG00000132535	DLG4	0.000324772	0.0110637	0.202	1,1,0.969	0.418,0.946,1	chr17	-	7192945-7192975	7191267-7191358	7193483-7193584
119420	ENSG00000085511	MAP3K4	1.28786e-14	3.31217e-12	-0.224	0.103,0.081,0.145	0.397,0.323,0.281	chr6	+	161098260-161098427	161097166-161097176	161101892-161101992
120307	ENSG00000132613	MTSS2	1.2516e-10	2.30024e-08	-0.588	0.124,0.049,0.059	0.357,0.793,0.846	chr16	-	70666340-70666612	70664920-70665096	70674306-70674528
120471	ENSG00000124574	ABCC10	4.65332e-05	0.00236352	-0.233	0.8,0.684,0.765	0.947,1,1	chr6	+	43432142-43432294	43427968-43428139	43433235-43433360
120839	ENSG00000148985	PGAP2	7.00642e-07	6.94542e-05	-0.295	0.787,0.581,0.579	0.833,1,1	chr11	+	3823883-3824139	3808541-3808651	3824270-3824862
120840	ENSG00000148985	PGAP2	5.55073e-10	9.46822e-08	-0.235	0.948,0.608,0.739	1,1,1	chr11	+	3823883-3824139	3811250-3811424	3824270-3824862
120900	ENSG00000174899	SLC66A1L	0.000843049	0.0231819	0.237	0.86,0.826,0.8	0.49,0.667,0.619	chr3	+	157578279-157578431	157571955-157572043	157600193-157601233
121025	ENSG00000184916	JAG2	0	0	-0.475	0.254,0.232,0.262	0.665,0.786,0.722	chr14	-	105151033-105151104	105150865-105150911	105151283-105151396
121114	ENSG00000269019	HOMER3-AS1	0.000930008	0.0249294	0.257	0.932,0.945,0.73	0.585,0.703,0.549	chr19	+	18945212-18945307	18940235-18940624	18946081-18946228
121115	ENSG00000269019	HOMER3-AS1	0.000790876	0.0220947	0.262	0.931,0.943,0.739	0.581,0.7,0.545	chr19	+	18945212-18945343	18940235-18940624	18946081-18946228
122430	ENSG00000115414	FN1	0	0	-0.235	0.487,0.478,0.493	0.723,0.72,0.719	chr2	-	215380811-215381062	215379130-215379317	215382212-215382325
122431	ENSG00000115414	FN1	0	0	-0.235	0.487,0.478,0.493	0.723,0.72,0.719	chr2	-	215380811-215381092	215379130-215379317	215382212-215382325
122475	ENSG00000115414	FN1	0	0	-0.209	0.067,0.064,0.068	0.263,0.282,0.282	chr2	-	215392931-215392961	215391632-215391814	215394528-215394719
122476	ENSG00000115414	FN1	0	0	-0.246	0.086,0.082,0.083	0.319,0.337,0.333	chr2	-	215392931-215393041	215391632-215391814	215394528-215394719
122477	ENSG00000115414	FN1	0	0	-0.246	0.086,0.082,0.083	0.319,0.337,0.333	chr2	-	215392931-215393092	215391632-215391814	215394528-215394719
122478	ENSG00000115414	FN1	0	0	-0.246	0.086,0.082,0.083	0.319,0.337,0.333	chr2	-	215392931-215393095	215391632-215391814	215394528-215394719
122479	ENSG00000115414	FN1	0	0	-0.246	0.086,0.082,0.083	0.319,0.337,0.333	chr2	-	215392931-215393201	215391632-215391814	215394528-215394719
122768	ENSG00000173210	ABLIM3	0	0	-0.292	0.07,0.086,0.077	0.322,0.381,0.405	chr5	+	149240676-149241038	149239759-149239888	149242491-149242584
123309	ENSG00000123130	ACOT9	3.71925e-14	9.18157e-12	0.371	0.54,0.377,0.56	0.075,0.162,0.126	chrX	-	23734332-23734367	23733172-23733217	23735919-23736016
123311	ENSG00000123130	ACOT9	0.000460224	0.014476	-0.253	0.455,0.697,0.517	0.866,0.756,0.806	chrX	-	23735919-23736246	23733172-23733217	23743125-23743290
124149	ENSG00000113916	BCL6	0	0	-0.244	0.047,0.066,0.066	0.265,0.339,0.308	chr3	-	187736090-187736223	187734869-187734907	187745410-187745725
124150	ENSG00000113916	BCL6	0	0	-0.244	0.047,0.065,0.066	0.264,0.339,0.307	chr3	-	187736090-187736578	187734869-187734907	187745410-187745725
126242	ENSG00000141349	G6PC3	7.29536e-06	0.000517752	0.253	0.982,1,0.968	0.71,0.587,0.895	chr17	+	44074684-44074770	44074160-44074266	44075310-44075451
126246	ENSG00000141349	G6PC3	0	0	-0.461	0.354,0.474,0.49	0.902,0.932,0.868	chr17	+	44075066-44075087	44074751-44074770	44075310-44075451
126689	ENSG00000055609	KMT2C	0.000304709	0.0105126	0.247	0.946,0.905,1	0.688,0.51,0.913	chr7	-	152195522-152196011	152194440-152194568	152199279-152199459
126778	ENSG00000179818	PCBP1-AS1	4.00248e-05	0.00209112	0.248	0.443,0.529,0.46	0.094,0.298,0.296	chr2	-	70083538-70083634	70059643-70059680	70085547-70086993
126942	ENSG00000123636	BAZ2B	2.46358e-13	5.62229e-11	0.229	0.945,1,1	0.709,0.773,0.777	chr2	-	159397068-159397100	159395769-159395834	159397345-159397389
127901	ENSG00000138674	SEC31A	0	0	-0.484	0.132,0.131,0.127	0.673,0.605,0.563	chr4	-	82842140-82842341	82829000-82829058	82844386-82844509
127903	ENSG00000138674	SEC31A	0	0	-0.35	0.027,0.035,0.043	0.42,0.382,0.354	chr4	-	82842185-82842341	82829000-82829058	82844386-82844509
128234	ENSG00000152795	HNRNPDL	0	0	0.274	0.5,0.463,0.596	0.244,0.246,0.246	chr4	-	82425566-82425667	82424631-82424883	82426037-82426129
128452	ENSG00000137501	SYTL2	1.84891e-10	3.32805e-08	-0.291	0.13,0.241,0.339	0.552,0.55,0.482	chr11	-	85710885-85711232	85709467-85709500	85718790-85719168
128456	ENSG00000137501	SYTL2	1.4635e-10	2.66317e-08	-0.293	0.13,0.237,0.339	0.552,0.55,0.482	chr11	-	85711109-85711232	85709467-85709500	85718790-85719168
128905	ENSG00000141644	MBD1	7.21229e-08	8.92889e-06	0.201	0.36,0.433,0.35	0.162,0.194,0.185	chr18	-	50273124-50273426	50272848-50272955	50273564-50273863
129093	ENSG00000221978	CCNL2	0.000110152	0.00478078	0.302	0.705,0.828,0.721	0.464,0.333,0.55	chr1	-	1388492-1388767	1387954-1388065	1388950-1389047
129639	ENSG00000110514	MADD	0	0	-0.304	0.634,0.667,0.637	0.974,0.963,0.913	chr11	+	47326738-47327025	47324471-47324577	47328658-47328704
129802	ENSG00000004777	ARHGAP33	0	0	0.611	0.75,0.778,0.833	0.093,0.189,0.246	chr19	+	35784495-35784706	35784172-35784317	35784953-35785106
130471	ENSG00000171307	ZDHHC16	2.22045e-16	6.5063e-14	0.284	0.447,0.388,0.365	0.175,0.119,0.053	chr10	+	97453799-97453845	97453530-97453663	97454714-97454799
131082	ENSG00000077782	FGFR1	0	0	-0.709	0.096,0.079,0.068	0.846,0.826,0.699	chr8	-	38429682-38429756	38427921-38428435	38457356-38457534
131084	ENSG00000077782	FGFR1	0	0	-0.728	0.102,0.097,0.075	0.861,0.855,0.741	chr8	-	38429682-38429965	38427921-38428435	38457356-38457534
132488	ENSG00000154380	ENAH	0	0	-0.46	0.462,0.456,0.455	0.94,0.927,0.887	chr1	-	225517196-225517329	225514596-225514900	225519198-225519565
133625	ENSG00000165661	QSOX2	5.64403e-10	9.60763e-08	-0.279	0.667,0.671,0.771	1,0.946,1	chr9	-	136224427-136224909	136224007-136224112	136226774-136226874
133715	ENSG00000070882	OSBPL3	0	0	-0.475	0.339,0.344,0.5	0.877,0.864,0.867	chr7	-	24863200-24863300	24861613-24861769	24863496-24863599
134330	ENSG00000119630	PGF	0	0	-0.219	0.28,0.245,0.261	0.505,0.49,0.449	chr14	-	74946213-74946306	74941834-74942733	74946379-74948215
134520	ENSG00000071054	MAP4K4	2.54579e-09	4.03588e-07	-0.549	0.091,0.324,0.25	0.633,0.9,0.778	chr2	+	101863827-101864051	101855977-101856138	101864930-101865003
134523	ENSG00000071054	MAP4K4	1.23175e-09	2.03061e-07	-0.56	0.091,0.324,0.217	0.633,0.902,0.778	chr2	+	101863932-101864051	101855977-101856138	101864930-101865003
135250	ENSG00000162664	ZNF326	4.48694e-05	0.00228951	-0.257	0.469,0.354,0.367	0.664,0.758,0.539	chr1	+	90007647-90007750	90005003-90005092	90010088-90010286
135618	ENSG00000108175	ZMIZ1	1.55431e-15	4.29676e-13	-0.265	0.168,0.179,0.206	0.474,0.478,0.397	chr10	+	79310924-79310972	79307405-79307571	79312642-79316528
135619	ENSG00000108175	ZMIZ1	0	0	-0.332	0.354,0.345,0.4	0.694,0.718,0.682	chr10	+	79311126-79311184	79307408-79307571	79312642-79316519
136260	ENSG00000065413	ANKRD44	9.71644e-07	9.32043e-05	-0.481	0.196,0.423,0.306	0.808,0.776,0.784	chr2	-	196992773-196992808	196986675-196990927	196993583-196993638
137860	ENSG00000160097	FNDC5	0	0	0.218	0.333,0.34,0.325	0.112,0.123,0.109	chr1	-	32864439-32864483	32862268-32863776	32864664-32864797
138235	ENSG00000100376	FAM118A	0.00128192	0.031864	0.241	0.765,0.892,1	0.661,0.594,0.679	chr22	+	45327849-45328063	45323175-45323427	45330603-45330731
138398	ENSG00000136856	SLC2A8	5.81405e-06	0.000427602	-0.291	0.622,0.667,0.487	1,0.864,0.786	chr9	+	127402368-127402753	127399964-127400006	127403660-127403747
139590	ENSG00000112715	VEGFA	3.60267e-13	8.04505e-11	-0.287	0.297,0.244,0.239	0.595,0.566,0.48	chr6	+	43781956-43782085	43778889-43778918	43784541-43786487
139931	ENSG00000188004	SNHG28	9.14018e-05	0.00411422	0.259	0.798,0.787,0.912	0.581,0.619,0.521	chr1	-	159840769-159840866	159837918-159838027	159841126-159841235
139963	ENSG00000163812	ZDHHC3	0	0	0.239	0.944,0.965,0.928	0.685,0.713,0.722	chr3	-	44926702-44926847	44917409-44918143	44929306-44929436
140846	ENSG00000157827	FMNL2	0.000106149	0.00464098	0.363	0.826,0.613,0.905	0.358,0.358,0.538	chr2	+	152645434-152645480	152640791-152640914	152647796-152649826
141256	ENSG00000214548	MEG3	2.46892e-05	0.00142575	0.207	0.559,0.676,0.5	0.391,0.344,0.379	chr14	+	100835704-100836075	100829709-100829749	100836167-100836300
142338	ENSG00000133055	MYBPH	9.54273e-05	0.00426308	0.288	0.778,0.731,0.679	0.396,0.412,0.517	chr1	-	203174497-203174596	203171952-203172040	203175327-203175461
142702	ENSG00000127483	HP1BP3	2.86549e-13	6.48603e-11	0.397	1,1,1	0.714,0.556,0.538	chr1	-	20780272-20780540	20779836-20779911	20786649-20786652
142703	ENSG00000127483	HP1BP3	0	0	0.455	0.693,0.656,0.759	0.262,0.253,0.229	chr1	-	20780272-20780540	20779836-20779911	20787195-20787307
142707	ENSG00000127483	HP1BP3	4.57301e-13	1.01573e-10	0.378	1,1,1	0.714,0.571,0.581	chr1	-	20780354-20780540	20779836-20779911	20786649-20786652
142708	ENSG00000127483	HP1BP3	0	0	0.452	0.693,0.655,0.76	0.262,0.255,0.234	chr1	-	20780354-20780540	20779836-20779911	20787195-20787307
143141	ENSG00000189298	ZKSCAN3	1.33506e-07	1.56866e-05	0.331	0.933,1,1	0.636,0.574,0.73	chr6	+	28359525-28359901	28349947-28350067	28361324-28361471
143144	ENSG00000189298	ZKSCAN3	3.16497e-07	3.43906e-05	0.307	0.929,1,1	0.636,0.615,0.756	chr6	+	28359525-28360001	28349947-28350067	28361324-28361471
143186	ENSG00000267314	AC104532.1	0.000813359	0.0225747	-0.235	0.628,0.66,0.509	0.821,0.956,0.724	chr19	+	5908824-5909136	5904841-5905081	5914385-5914489
143187	ENSG00000267314	AC104532.1	0.000409862	0.0132784	-0.245	0.628,0.648,0.509	0.821,0.957,0.742	chr19	+	5908824-5909138	5904841-5905081	5914385-5914489
143189	ENSG00000267314	AC104532.1	0.000705548	0.0202593	-0.236	0.636,0.648,0.509	0.821,0.956,0.724	chr19	+	5908824-5909185	5904841-5905081	5914385-5914489
143494	ENSG00000110841	PPFIBP1	1.57523e-06	0.000140856	0.396	1,0.983,1	0.333,0.789,0.673	chr12	+	27677064-27677096	27676428-27676599	27679486-27679639
143580	ENSG00000141551	CSNK1D	0	0	0.319	0.805,0.863,0.846	0.519,0.543,0.495	chr17	-	82245976-82246034	82242673-82244831	82248875-82249496
143581	ENSG00000141551	CSNK1D	0	0	0.34	0.797,0.848,0.833	0.494,0.51,0.455	chr17	-	82245976-82246465	82242673-82244831	82248875-82249496
144075	ENSG00000138399	FASTKD1	3.73605e-06	0.000295699	0.245	0.884,1,1	0.846,0.707,0.597	chr2	-	169569184-169569273	169563225-169563350	169571653-169572171
144255	ENSG00000187109	NAP1L1	4.87366e-06	0.000370071	-0.238	0.818,0.586,0.771	1,0.958,0.931	chr12	-	76060138-76060265	76056033-76056161	76074203-76074239
144257	ENSG00000187109	NAP1L1	5.50328e-06	0.000408179	-0.233	0.833,0.586,0.771	1,0.958,0.931	chr12	-	76060138-76060270	76056033-76056161	76074203-76074239
144374	ENSG00000182534	MXRA7	0	0	-0.269	0.18,0.188,0.174	0.454,0.455,0.44	chr17	-	76683847-76683893	76679569-76680879	76685072-76685165
144376	ENSG00000182534	MXRA7	0	0	-0.292	0.235,0.233,0.218	0.523,0.523,0.516	chr17	-	76683847-76683949	76679569-76680879	76685072-76685165
144718	ENSG00000153291	SLC25A27	2.36293e-06	0.000198875	0.225	1,1,1	0.568,0.875,0.882	chr6	+	46676550-46676743	46671126-46671228	46677611-46677734
144871	ENSG00000132405	TBC1D14	0	0	-0.335	0.529,0.56,0.524	0.875,0.899,0.843	chr4	+	7009877-7010078	7006632-7006726	7010653-7010781
145068	ENSG00000149294	NCAM1	0	0	-0.25	0.267,0.221,0.218	0.491,0.503,0.461	chr11	+	113245948-113246370	113235033-113235164	113255877-113256001
145542	ENSG00000086015	MAST2	3.1154e-09	4.88759e-07	0.237	0.694,0.66,0.6	0.435,0.342,0.465	chr1	+	46000959-46001096	45997724-45997799	46002805-46002883
145998	ENSG00000147573	TRIM55	3.15555e-07	3.43403e-05	-0.318	0.737,0.577,0.665	0.932,1,1	chr8	+	66155623-66155710	66154047-66154299	66174471-66174592
146087	ENSG00000143847	PPFIA4	0	0	-0.625	0.163,0.189,0.2	0.863,0.804,0.759	chr1	+	203075968-203076076	203075577-203075757	203076341-203078740
146088	ENSG00000143847	PPFIA4	0	0	-0.631	0.096,0.09,0.059	0.704,0.692,0.741	chr1	+	203075968-203076076	203075577-203075757	203076480-203076981
146115	ENSG00000108654	DDX5	0.00196023	0.0436994	0.344	0.756,0.371,0.897	0.403,0.296,0.292	chr17	-	64500675-64500882	64500185-64500326	64502010-64502069
146336	ENSG00000161533	ACOX1	1.76352e-08	2.45182e-06	0.267	0.852,0.976,0.909	0.787,0.579,0.57	chr17	-	75960215-75960433	75957421-75957566	75973625-75973785
146358	ENSG00000237352	LINC01358	5.06873e-07	5.2241e-05	-0.317	0.593,0.397,0.383	0.852,0.752,0.72	chr1	+	59022984-59023117	59021488-59021577	59032861-59033063
146673	ENSG00000140853	NLRC5	0.000383318	0.0126284	-0.263	0.55,0.718,0.546	0.927,0.783,0.893	chr16	+	57055436-57055514	57055032-57055094	57058065-57058148
147307	ENSG00000140262	TCF12	6.09347e-08	7.7104e-06	-0.486	0.224,0.224,0.05	0.482,0.683,0.79	chr15	+	57252421-57252492	57251169-57251423	57253265-57253468
147494	ENSG00000068724	TTC7A	2.85679e-10	5.04035e-08	0.373	0.542,0.657,0.351	0.089,0.162,0.18	chr2	+	46958372-46958552	46956839-46957007	46974973-46975103
147780	ENSG00000121022	COPS5	7.26466e-09	1.08539e-06	0.208	0.722,0.8,0.754	0.532,0.541,0.579	chr8	-	67061846-67062024	67059416-67059445	67062106-67062153
147781	ENSG00000121022	COPS5	1.42907e-07	1.67084e-05	0.217	0.656,0.743,0.671	0.466,0.459,0.495	chr8	-	67061857-67062024	67059416-67059445	67062106-67062153
147944	ENSG00000123562	MORF4L2	2.43266e-08	3.3047e-06	0.308	1,1,1	0.617,0.784,0.676	chrX	-	103684681-103685178	103678499-103678600	103686631-103686818
148002	ENSG00000160867	FGFR4	0.000304733	0.0105126	0.344	1,0.625,0.745	0.381,0.569,0.388	chr5	+	177090335-177090650	177089550-177089693	177090745-177091096
148008	ENSG00000160867	FGFR4	5.99515e-08	7.60337e-06	0.395	1,0.788,0.853	0.427,0.593,0.437	chr5	+	177090651-177090653	177089603-177089693	177090745-177090825
148191	ENSG00000089682	RBM41	0.0001932	0.0073519	-0.205	0.703,0.826,0.622	0.946,0.922,0.897	chrX	-	107088627-107088839	107069310-107069402	107115352-107115454
148780	ENSG00000180900	SCRIB	1.47771e-13	3.45299e-11	-0.306	0.442,0.422,0.6	0.791,0.777,0.814	chr8	-	143807150-143807614	143806924-143807013	143808609-143809025
148781	ENSG00000180900	SCRIB	1.9984e-15	5.44289e-13	-0.328	0.38,0.346,0.502	0.761,0.729,0.723	chr8	-	143807552-143807596	143806924-143807013	143808609-143809025
149011	ENSG00000197622	CDC42SE1	1.38049e-08	1.95196e-06	0.23	1,1,1	0.634,0.811,0.864	chr1	-	151055846-151055993	151055016-151055126	151056656-151056786
149013	ENSG00000197622	CDC42SE1	1.5425e-08	2.16081e-06	0.226	1,1,1	0.643,0.816,0.864	chr1	-	151055851-151055993	151055016-151055126	151056656-151056786
149017	ENSG00000197622	CDC42SE1	1.73903e-08	2.42183e-06	0.218	1,1,1	0.639,0.827,0.879	chr1	-	151055885-151055993	151055016-151055126	151056656-151056786
149019	ENSG00000197622	CDC42SE1	1.77762e-08	2.46729e-06	0.227	1,1,1	0.634,0.818,0.867	chr1	-	151055892-151055993	151055016-151055126	151056656-151056786
149026	ENSG00000197622	CDC42SE1	2.21882e-08	3.02907e-06	-0.263	0.708,0.787,0.644	1,1,0.927	chr1	-	151056656-151056786	151055583-151055993	151059483-151059574
150560	ENSG00000136717	BIN1	0	0	-0.808	0.134,0.079,0.279	0.979,0.98,0.957	chr2	-	127068163-127068255	127066696-127066743	127068924-127069031
150835	ENSG00000130150	MOSPD2	2.08438e-11	4.10309e-09	-0.437	0.339,0.585,0.472	0.837,0.938,0.931	chrX	+	14919672-14920030	14918680-14918782	14921380-14921756
151162	ENSG00000096080	MRPS18A	2.22045e-16	6.5063e-14	0.27	0.831,0.769,0.788	0.555,0.556,0.468	chr6	-	43675202-43675252	43671303-43671906	43675494-43675617
151960	ENSG00000135926	TMBIM1	5.60554e-05	0.00274804	-0.226	0.632,0.586,1	1,0.895,1	chr2	-	218281914-218282181	218280110-218280126	218285763-218285934
152455	ENSG00000270800	RPS10-NUDT3	5.72891e-09	8.66067e-07	-0.209	0.652,0.67,0.699	0.915,0.818,0.915	chr6	-	34392264-34392763	34341862-34341972	34418369-34418424
152722	ENSG00000115935	WIPF1	0.000680576	0.0196836	0.211	0.95,0.955,1	1,0.81,0.462	chr2	-	174597601-174597858	174585523-174585611	174623399-174623508
152761	ENSG00000178917	ZNF852	0.000128323	0.0053799	0.231	0.675,0.682,0.68	0.455,0.354,0.534	chr3	-	44506746-44506926	44502965-44503056	44510553-44510636
152786	ENSG00000187079	TEAD1	0	0	0.72	0.946,0.935,1	0.193,0.268,0.26	chr11	+	12864686-12864748	12862250-12862314	12864838-12864900
152788	ENSG00000187079	TEAD1	0	0	-0.494	0.466,0.396,0.466	0.93,0.916,0.963	chr11	+	12864838-12864900	12864686-12864748	12878889-12878900
152790	ENSG00000187079	TEAD1	1.19958e-10	2.21199e-08	0.259	1,1,1	0.588,0.926,0.71	chr11	+	12878889-12878900	12864686-12864748	12879708-12879842
154589	ENSG00000152117	SMPD4BP	8.62643e-14	2.0533e-11	0.54	0.642,0.779,0.615	0.062,0.223,0.132	chr2	+	131511715-131511801	131508537-131508608	131515602-131515747
155141	ENSG00000118194	TNNT2	0	0	-0.689	0.21,0.283,0.299	0.948,0.964,0.948	chr1	-	201369793-201369842	201368162-201368222	201372027-201372155
155144	ENSG00000118194	TNNT2	0	0	-0.223	0.717,0.801,0.802	0.996,0.997,0.995	chr1	-	201369793-201369845	201368162-201368222	201372027-201372041
155148	ENSG00000118194	TNNT2	0	0	-0.56	0.154,0.265,0.212	0.746,0.778,0.788	chr1	-	201369793-201370223	201368162-201368222	201372027-201372155
155152	ENSG00000118194	TNNT2	0	0	-0.572	0.329,0.431,0.434	0.965,0.979,0.967	chr1	-	201369816-201369842	201368162-201368222	201372027-201372155
155161	ENSG00000118194	TNNT2	0	0	-0.719	0.106,0.192,0.195	0.863,0.919,0.867	chr1	-	201369816-201369863	201368162-201368222	201372027-201372155
155162	ENSG00000118194	TNNT2	0	0	-0.722	0.096,0.156,0.152	0.824,0.903,0.842	chr1	-	201369816-201370135	201368162-201368222	201372027-201372155
155163	ENSG00000118194	TNNT2	0	0	-0.61	0.22,0.353,0.31	0.884,0.928,0.9	chr1	-	201369816-201370223	201368162-201368222	201372027-201372155
155176	ENSG00000118194	TNNT2	0	0	0.376	0.875,0.908,0.908	0.494,0.517,0.551	chr1	-	201371728-201372041	201369816-201369845	201372145-201372155
155616	ENSG00000148481	MINDY3	0	0	-0.381	0.488,0.432,0.586	0.898,0.865,0.885	chr10	-	15838228-15838305	15837204-15837318	15841426-15841599
155876	ENSG00000115760	BIRC6	9.20496e-07	8.86563e-05	0.371	0.806,0.837,0.6	0.288,0.421,0.42	chr2	+	32435454-32435585	32433648-32433804	32436053-32436184
156098	ENSG00000149547	EI24	3.83422e-05	0.00202272	-0.331	0.4,0.497,0.332	0.827,0.672,0.722	chr11	+	125570104-125570190	125569280-125569577	125572458-125572569
156570	ENSG00000138356	AOX1	3.69267e-06	0.000292703	-0.224	0.538,0.529,0.481	0.727,0.759,0.734	chr2	+	200611387-200611493	200609321-200609414	200612609-200612793
156876	ENSG00000127054	INTS11	0	0	0.665	1,1,1	0.186,0.563,0.255	chr1	-	1319194-1319433	1315560-1315618	1320456-1320529
157302	ENSG00000008294	SPAG9	0	0	0.775	0.909,0.952,0.833	0.088,0.154,0.127	chr17	-	50975863-50975884	50974771-50974947	50977108-50977221
157303	ENSG00000008294	SPAG9	0	0	0.763	0.925,0.949,0.841	0.12,0.156,0.149	chr17	-	50975863-50976016	50974771-50974947	50977108-50977221
157724	ENSG00000283239	AC019257.8	0	0	-0.243	0.033,0.042,0	0.251,0.294,0.259	chr8	+	1858757-1858816	1857960-1858115	1859897-1860184
157943	ENSG00000104936	DMPK	0	0	0.205	0.939,0.964,0.963	0.764,0.745,0.743	chr19	-	45770767-45771056	45770510-45770640	45771350-45771396
157950	ENSG00000104936	DMPK	0	0	0.204	0.931,0.954,0.962	0.742,0.749,0.743	chr19	-	45770971-45771008	45769709-45770640	45771350-45771396
158120	ENSG00000115677	HDLBP	0.000297977	0.0103396	0.346	0.722,1,1	0.622,0.667,0.395	chr2	-	241268954-241269066	241268477-241268541	241269201-241269295
160020	ENSG00000114942	EEF1B2	1.73344e-07	1.98892e-05	0.211	0.493,0.372,0.477	0.202,0.243,0.263	chr2	+	206160887-206161132	206160588-206160710	206161354-206161454
160627	ENSG00000143612	C1orf43	0	0	0.235	0.818,0.822,0.842	0.609,0.578,0.59	chr1	-	154219836-154219949	154214457-154214574	154220342-154220637
160632	ENSG00000143612	C1orf43	0	0	0.235	0.819,0.822,0.842	0.609,0.578,0.59	chr1	-	154219836-154219960	154214457-154214574	154220342-154220637
161176	ENSG00000151292	CSNK1G3	8.34919e-07	8.1167e-05	0.352	0.558,0.843,0.825	0.429,0.395,0.347	chr5	+	123605315-123605362	123604724-123604830	123614342-123614455
161416	ENSG00000101901	ALG13	1.41442e-13	3.30977e-11	0.358	0.746,0.69,0.736	0.437,0.36,0.301	chrX	+	111687887-111688048	111684965-111685103	111708027-111708393
161519	ENSG00000135437	RDH5	4.45959e-05	0.0022801	-0.23	1,0.484,0.765	1,0.938,1	chr12	+	55721689-55721947	55720367-55720517	55723834-55724049
161903	ENSG00000213185	FAM24B	2.0462e-07	2.31415e-05	-0.44	0.218,0.182,0.339	0.617,0.556,0.885	chr10	-	122850389-122850520	122849096-122849439	122855645-122855786
161904	ENSG00000213185	FAM24B	1.86311e-11	3.68499e-09	-0.433	0.381,0.299,0.525	0.798,0.785,0.92	chr10	-	122850389-122850550	122849096-122849439	122855645-122855786
162217	ENSG00000184381	PLA2G6	0	0	-0.665	0,0.036,0.038	0.659,0.745,0.664	chr22	-	38128269-38128420	38126371-38126449	38129454-38129562
162589	ENSG00000149657	LSM14B	0	0	-0.343	0.473,0.48,0.467	0.792,0.82,0.837	chr20	+	62127585-62127758	62126304-62126439	62129785-62129952
162592	ENSG00000149657	LSM14B	0	0	-0.365	0.375,0.42,0.391	0.748,0.783,0.751	chr20	+	62127590-62127701	62126304-62126439	62129785-62129952
162685	ENSG00000090905	TNRC6A	3.3491e-05	0.00181304	0.233	0.895,1,1	0.5,0.913,0.784	chr16	+	24758339-24758599	24750726-24750813	24776933-24777358
163462	ENSG00000161203	AP2M1	0	0	-0.413	0.177,0.151,0.166	0.493,0.681,0.56	chr3	+	184180562-184180650	184180169-184180251	184180849-184180881
163640	ENSG00000203485	INF2	0	0	0.311	0.329,0.327,0.348	0.027,0.027,0.018	chr14	+	104715281-104715340	104714203-104714856	104718795-104719605
164223	ENSG00000146463	ZMYM4	2.52031e-06	0.000210204	0.233	1,0.934,1	0.699,0.596,0.941	chr1	+	35295927-35295988	35268709-35269089	35325360-35325405
166133	ENSG00000093009	CDC45	5.93692e-06	0.000435482	-0.201	0.951,0.6,0.846	1,1,1	chr22	+	19514965-19515275	19514749-19514887	19516527-19516645
166272	ENSG00000131148	EMC8	0	0	-0.402	0.561,0.486,0.489	0.916,0.93,0.897	chr16	-	85780379-85780469	85778624-85779867	85781211-85781760
166588	ENSG00000170873	MTSS1	0	0	0.299	0.556,0.564,0.567	0.273,0.267,0.249	chr8	-	124557681-124557849	124556232-124556405	124562782-124562992
166717	ENSG00000117859	OSBPL9	1.09488e-09	1.81723e-07	0.295	0.573,0.658,0.707	0.288,0.343,0.421	chr1	+	51756320-51756815	51750145-51750195	51760690-51760780
166911	ENSG00000179950	PUF60	0.00231759	0.0494855	0.308	0.688,0.846,0.689	0.652,0.385,0.261	chr8	-	143827385-143827699	143824313-143824399	143828984-143829044
168132	ENSG00000124596	OARD1	0.000874174	0.0237741	-0.213	0.32,0.316,0.34	0.648,0.47,0.498	chr6	-	41070076-41070129	41066788-41067437	41071132-41071276
169100	ENSG00000198121	LPAR1	0.000440662	0.0140011	0.258	0.682,0.572,0.749	0.429,0.384,0.417	chr9	-	111036122-111036201	110972073-110972220	111038167-111038458
169490	ENSG00000148180	GSN	7.20687e-07	7.12713e-05	-0.204	0.339,0.382,0.397	0.511,0.649,0.57	chr9	+	121300102-121300126	121268168-121268219	121301963-121302149
169649	ENSG00000119522	DENND1A	3.5083e-14	8.67371e-12	0.349	0.656,0.597,0.598	0.21,0.347,0.247	chr9	-	123411776-123411829	123403475-123403490	123440360-123440491
170973	ENSG00000130592	LSP1	0.000480902	0.0149873	0.295	0.429,0.765,0.429	0.222,0.248,0.269	chr11	+	1879835-1879935	1869642-1869729	1880087-1880224
170993	ENSG00000130592	LSP1	0.00223913	0.0482944	-0.215	0.622,0.481,0.5	0.577,0.863,0.809	chr11	+	1880124-1880224	1871352-1871412	1883419-1883428
171075	ENSG00000110651	CD81	0.000394658	0.0128971	0.223	0.408,0.568,0.531	0.288,0.323,0.228	chr11	+	2386474-2386639	2379156-2379206	2390412-2390526
171991	ENSG00000170004	CHD3	6.47702e-09	9.74727e-07	0.357	1,0.92,1	0.626,0.586,0.637	chr17	+	7894433-7894488	7894115-7894265	7894917-7895150
172490	ENSG00000165917	RAPSN	9.96465e-06	0.000674353	0.277	0.448,0.5,0.47	0.047,0.294,0.247	chr11	-	47438522-47438884	47437765-47438047	47441159-47441212
172630	ENSG00000255284	AP006621.3	0.000385786	0.0126857	0.222	0.857,0.938,1	0.75,0.8,0.579	chr11	+	778113-778218	777608-777695	780243-780381
172696	ENSG00000102858	MGRN1	0	0	0.543	0.707,0.759,0.773	0.21,0.191,0.21	chr16	+	4680032-4680295	4677463-4677572	4681550-4681776
172812	ENSG00000168958	MFF	0	0	0.325	0.719,0.807,0.748	0.436,0.421,0.441	chr2	+	227347208-227347384	227340292-227340380	227352514-227352573
172814	ENSG00000168958	MFF	0	0	0.351	0.649,0.751,0.671	0.323,0.321,0.375	chr2	+	227347226-227347380	227340292-227340380	227352514-227352573
172816	ENSG00000168958	MFF	0	0	0.273	0.799,0.875,0.874	0.582,0.61,0.537	chr2	+	227347226-227347380	227342745-227342819	227352514-227352573
172821	ENSG00000168958	MFF	0	0	0.326	0.719,0.807,0.748	0.436,0.421,0.44	chr2	+	227347248-227347384	227340292-227340380	227352514-227352573
172827	ENSG00000168958	MFF	0	0	0.33	0.593,0.702,0.639	0.311,0.327,0.307	chr2	+	227347343-227347384	227340292-227340380	227352514-227352573
172829	ENSG00000168958	MFF	0	0	0.242	0.883,0.898,0.932	0.634,0.722,0.632	chr2	+	227347343-227347384	227342745-227342819	227352514-227352573
174086	ENSG00000137497	NUMA1	0	0	0.637	0.699,0.73,0.703	0.08,0.074,0.067	chr11	-	72012199-72012442	72010786-72010854	72012895-72012926
174087	ENSG00000137497	NUMA1	0	0	0.417	0.436,0.444,0.415	0.016,0.013,0.014	chr11	-	72012428-72012442	72010786-72010854	72012895-72012926
174563	ENSG00000198467	TPM2	0	0	-0.235	0.018,0.017,0.017	0.234,0.276,0.246	chr9	-	35684732-35684746	35684488-35684550	35685064-35685139
174565	ENSG00000198467	TPM2	0	0	-0.491	0.061,0.054,0.05	0.507,0.577,0.553	chr9	-	35684732-35684788	35684488-35684550	35685064-35685139
174567	ENSG00000198467	TPM2	0	0	-0.487	0.06,0.054,0.049	0.503,0.573,0.547	chr9	-	35684732-35684790	35684488-35684550	35685064-35685139
174570	ENSG00000198467	TPM2	0	0	-0.549	0.076,0.072,0.066	0.587,0.643,0.631	chr9	-	35684732-35684875	35684488-35684550	35685064-35685139
174621	ENSG00000073921	PICALM	4.73157e-10	8.16311e-08	0.227	0.51,0.584,0.63	0.408,0.31,0.326	chr11	-	85978070-85978112	85976623-85976682	85981129-85981228
174982	ENSG00000150787	PTS	3.62447e-07	3.86504e-05	-0.233	0.715,0.619,0.913	1,0.946,1	chr11	+	112230208-112230230	112229417-112229486	112230626-112230682
175292	ENSG00000186174	BCL9L	2.38061e-10	4.22562e-08	0.297	1,0.93,0.922	0.639,0.515,0.807	chr11	-	118918819-118918879	118908417-118908655	118925238-118925453
177099	ENSG00000166348	USP54	0	0	-0.343	0.544,0.571,0.548	0.902,0.916,0.875	chr10	-	73520908-73521042	73518722-73519992	73523583-73523750
177288	ENSG00000165637	VDAC2	0.0002181	0.00806508	-0.323	0.867,0.391,0.579	0.887,0.92,1	chr10	+	75210542-75210716	75210154-75210212	75211134-75211189
177515	ENSG00000197746	PSAP	0	0	0.217	0.242,0.233,0.249	0.023,0.026,0.025	chr10	-	71823888-71823893	71821876-71822007	71825837-71825893
177804	ENSG00000160062	ZBTB8A	1.18041e-06	0.000110363	-0.204	1,0.737,0.652	1,1,1	chr1	+	32595054-32595409	32592931-32593754	32600268-32600990
178774	ENSG00000108010	GLRX3	0.000279319	0.00981936	0.289	0.962,0.758,1	0.769,0.545,0.538	chr10	+	130183285-130183625	130180185-130180321	130183868-130184521
178875	ENSG00000151914	DST	0	0	0.811	0.897,0.914,0.872	0.055,0.093,0.101	chr6	-	56468982-56468996	56466078-56466195	56469883-56469957
179277	ENSG00000139178	C1RL	0.000180913	0.00700632	0.206	0.649,0.695,0.837	0.52,0.547,0.496	chr12	-	7108251-7108530	7101605-7102087	7109110-7109238
179423	ENSG00000092841	MYL6	0	0	0.524	0.765,0.755,0.782	0.234,0.257,0.238	chr12	+	56160604-56160670	56160243-56160320	56161387-56161550
179861	ENSG00000087470	DNM1L	1.11022e-16	3.28794e-14	-0.344	0.318,0.233,0.362	0.593,0.677,0.676	chr12	+	32737865-32738053	32737105-32737161	32740064-32740240
179985	ENSG00000134283	PPHLN1	0	0	0.594	0.738,0.859,0.835	0.256,0.16,0.233	chr12	+	42384900-42384996	42374956-42375074	42387456-42387535
180197	ENSG00000161791	FMNL3	0	0	-0.756	0.159,0.132,0.099	0.875,0.954,0.83	chr12	-	49658251-49658594	49657082-49657190	49661966-49662049
180198	ENSG00000161791	FMNL3	0	0	-0.729	0.168,0.184,0.161	0.911,0.952,0.837	chr12	-	49658442-49658528	49657082-49657190	49661966-49662049
180217	ENSG00000066117	SMARCD1	0.00169835	0.0391569	0.208	0.611,0.6,0.676	0.455,0.451,0.357	chr12	+	50099800-50099900	50099487-50099565	50100054-50100318
180897	ENSG00000139793	MBNL2	0	0	-0.692	0.221,0.274,0.276	0.99,0.933,0.925	chr13	+	97366475-97366553	97357482-97357635	97391322-97391599
180898	ENSG00000139793	MBNL2	0	0	-0.738	0.182,0.225,0.171	0.987,0.896,0.91	chr13	+	97366501-97366553	97357482-97357635	97391322-97391599
181166	ENSG00000160766	GBAP1	7.3653e-05	0.00344587	0.372	0.944,0.714,0.786	0.263,0.509,0.556	chr1	-	155218367-155218479	155217964-155218049	155218848-155218874
181703	ENSG00000110931	CAMKK2	4.48959e-07	4.68828e-05	-0.267	0.639,0.687,0.534	0.886,0.972,0.804	chr12	-	121248606-121248861	121245140-121245240	121249787-121249874
181738	ENSG00000135631	RAB11FIP5	0	0	-0.391	0.219,0.247,0.23	0.665,0.619,0.585	chr2	-	73079651-73080024	73075993-73076182	73088050-73088749
181760	ENSG00000104812	GYS1	0.000448437	0.0141826	-0.477	0.467,0.459,0.167	0.736,1,0.789	chr19	-	48982262-48982375	48981530-48981636	48985461-48985474
182218	ENSG00000089159	PXN	7.24178e-11	1.36412e-08	-0.341	0.519,0.666,0.619	1,0.927,0.9	chr12	-	120215560-120215655	120215103-120215417	120219207-120220091
182513	ENSG00000196498	NCOR2	0	0	-0.652	0.238,0.265,0.239	0.914,0.899,0.885	chr12	-	124327409-124327479	124326123-124326370	124330845-124330898
182514	ENSG00000196498	NCOR2	0	0	-0.652	0.238,0.273,0.245	0.917,0.905,0.889	chr12	-	124327409-124327617	124326123-124326370	124330845-124330898
182515	ENSG00000196498	NCOR2	0	0	-0.652	0.238,0.272,0.245	0.917,0.905,0.889	chr12	-	124327409-124327673	124326123-124326370	124330845-124330898
182516	ENSG00000196498	NCOR2	1.53211e-14	3.90408e-12	0.212	0.381,0.421,0.403	0.176,0.208,0.184	chr12	-	124327547-124327617	124326180-124326370	124330845-124330898
182518	ENSG00000196498	NCOR2	1.22125e-15	3.41007e-13	0.212	0.371,0.413,0.394	0.17,0.19,0.181	chr12	-	124327547-124327673	124326180-124326370	124330845-124330898
182520	ENSG00000196498	NCOR2	0	0	-0.419	0.471,0.5,0.46	0.918,0.893,0.878	chr12	-	124327557-124327633	124326191-124326370	124330845-124330898
182566	ENSG00000073060	SCARB1	1.75959e-12	3.72883e-10	0.428	0.574,0.5,0.672	0.222,0.118,0.123	chr12	-	124782683-124782808	124776856-124778586	124786357-124786503
182862	ENSG00000214106	PAXIP1-AS2	0.00013004	0.00543385	0.24	0.947,0.928,1	0.605,1,0.549	chr7	+	154944537-154944620	154944027-154944398	154946360-154946493
183732	ENSG00000136153	LMO7	9.07215e-05	0.00408803	-0.255	0.586,0.549,0.697	0.959,0.836,0.802	chr13	+	75805479-75805736	75804174-75804541	75817161-75817278
184410	ENSG00000165801	ARHGEF40	0	0	0.391	0.968,0.961,0.946	0.533,0.469,0.701	chr14	+	21087320-21087463	21087001-21087105	21087956-21088098
184936	ENSG00000174373	RALGAPA1	0	0	0.789	0.949,0.9,1	0.209,0.119,0.154	chr14	-	35688459-35688564	35686542-35686666	35689836-35690003
185463	ENSG00000081177	EXD2	0.000175406	0.00686506	0.304	0.781,0.782,0.8	0.579,0.371,0.5	chr14	+	69209424-69209795	69191511-69191591	69228816-69229072
185960	ENSG00000135424	ITGA7	0	0	-0.259	0.159,0.16,0.155	0.416,0.412,0.422	chr12	-	55699870-55699905	55698710-55698917	55700262-55700393
185962	ENSG00000135424	ITGA7	0	0	-0.282	0.211,0.219,0.204	0.481,0.5,0.499	chr12	-	55699870-55699945	55698710-55698917	55700262-55700393
185964	ENSG00000135424	ITGA7	0	0	-0.294	0.236,0.241,0.222	0.517,0.532,0.531	chr12	-	55699870-55699956	55698710-55698917	55700262-55700393
185967	ENSG00000135424	ITGA7	0	0	-0.301	0.253,0.254,0.238	0.537,0.558,0.554	chr12	-	55699870-55699961	55698710-55698917	55700262-55700393
185973	ENSG00000135424	ITGA7	0	0	0.211	0.833,0.831,0.836	0.675,0.595,0.597	chr12	-	55700262-55700364	55698710-55698917	55700899-55701154
185975	ENSG00000135424	ITGA7	0	0	0.211	0.833,0.831,0.836	0.675,0.596,0.597	chr12	-	55700262-55700383	55698710-55698917	55700899-55701154
185982	ENSG00000135424	ITGA7	0	0	0.211	0.833,0.831,0.836	0.675,0.595,0.597	chr12	-	55700262-55700626	55698710-55698917	55700899-55701154
185984	ENSG00000135424	ITGA7	0	0	0.211	0.833,0.831,0.836	0.675,0.596,0.596	chr12	-	55700262-55700672	55698710-55698917	55700899-55701154
185986	ENSG00000135424	ITGA7	0	0	0.209	0.833,0.831,0.836	0.676,0.596,0.6	chr12	-	55700262-55700703	55698710-55698917	55700899-55701154
185988	ENSG00000135424	ITGA7	0	0	0.211	0.833,0.831,0.836	0.676,0.595,0.596	chr12	-	55700262-55700748	55698710-55698917	55700899-55701154
186360	ENSG00000126214	KLC1	0	0	-0.369	0.521,0.583,0.769	1,1,0.979	chr14	+	103692340-103692425	103687081-103687211	103693553-103693634
186370	ENSG00000100711	ZFYVE21	1.6662e-07	1.91973e-05	-0.544	1,0.177,0.15	1,1,0.958	chr14	+	103729793-103729846	103729091-103729182	103732623-103732762
186371	ENSG00000100711	ZFYVE21	0	0	-0.228	0.019,0.011,0.005	0.235,0.242,0.242	chr14	+	103729793-103730274	103729091-103729182	103732620-103732762
186584	ENSG00000145730	PAM	0	0	0.21	0.793,0.775,0.787	0.535,0.601,0.589	chr5	+	102974116-102974298	102961158-102961229	102990272-102990401
186714	ENSG00000196118	CCDC189	6.11714e-06	0.000446532	-0.21	0.892,0.674,0.692	0.889,1,1	chr16	-	30760553-30760668	30760284-30760453	30761198-30761229
186991	ENSG00000168517	HEXIM2	0.000515295	0.0158335	0.254	0.656,0.774,0.629	0.435,0.377,0.484	chr17	+	45161831-45162031	45160730-45160943	45162488-45162635
187273	ENSG00000092529	CAPN3	4.10494e-05	0.00213525	0.376	0.872,0.845,0.888	0.32,0.564,0.593	chr15	+	42408211-42408286	42404785-42405943	42409303-42409380
187277	ENSG00000092529	CAPN3	0.000103422	0.00453849	0.264	0.872,0.864,0.909	0.586,0.6,0.667	chr15	+	42408211-42408326	42404785-42405943	42409303-42409380
187979	ENSG00000066933	MYO9A	1.04429e-11	2.10047e-09	0.509	0.862,0.946,1	0.487,0.415,0.378	chr15	-	71892965-71893180	71888004-71888116	71893679-71893778
188549	ENSG00000218052	ADAMTS7P4	2.10942e-15	5.7265e-13	0.23	0.948,0.97,0.959	0.714,0.759,0.714	chr15	-	85319858-85319995	85315365-85315585	85330078-85330329
188555	ENSG00000218052	ADAMTS7P4	0.000973107	0.0257605	-0.21	0.857,0.625,0.723	0.943,1,0.891	chr15	-	85326970-85327060	85315587-85315782	85330078-85330230
188884	ENSG00000103148	NPRL3	4.996e-15	1.32383e-12	0.501	0.492,0.533,0.759	0.143,0.077,0.06	chr16	-	123213-123545	119126-119255	124937-125073
189395	ENSG00000103145	HCFC1R1	0	0	0.22	0.786,0.806,0.803	0.604,0.552,0.578	chr16	-	3023474-3023548	3023233-3023361	3023847-3024273
189892	ENSG00000168010	ATG16L2	4.00791e-14	9.85026e-12	0.462	1,0.952,1	0.529,0.567,0.471	chr11	+	72826706-72826823	72826518-72826589	72828359-72828508
189968	ENSG00000137177	KIF13A	1.23612e-05	0.000810778	-0.266	0.773,0.471,0.769	0.907,1,0.905	chr6	-	17771114-17771218	17770365-17770787	17771908-17772059
190390	ENSG00000102893	PHKB	0	0	-0.41	0.484,0.509,0.395	0.949,0.817,0.852	chr16	+	47463904-47463993	47461350-47461426	47497399-47497488
190910	ENSG00000148498	PARD3	2.0514e-05	0.00122158	0.218	0.82,0.829,0.911	0.654,0.568,0.684	chr10	-	34336199-34336240	34331117-34331344	34337278-34337426
191657	ENSG00000075415	SLC25A3	0	0	0.24	0.965,0.887,0.938	0.716,0.679,0.674	chr12	+	98595832-98595848	98595433-98595557	98597856-98598035
191843	ENSG00000198920	KIAA0753	7.71289e-06	0.00054183	-0.304	0.37,0.414,0.355	0.714,0.677,0.66	chr17	-	6624755-6624857	6623509-6623571	6628117-6628741
192550	ENSG00000264538	SUZ12P1	0.000515204	0.0158335	-0.288	0.349,0.292,0.487	0.689,0.522,0.781	chr17	+	30734865-30735097	30709608-30709811	30743301-30743369
192553	ENSG00000264538	SUZ12P1	6.14423e-08	7.7628e-06	-0.27	0.778,0.543,0.87	1,1,1	chr17	+	30734865-30735097	30731886-30732123	30743301-30743369
192701	ENSG00000092871	RFFL	5.78598e-05	0.00281737	0.226	0.897,0.836,1	0.785,0.728,0.542	chr17	-	35021371-35021784	35017523-35017606	35026374-35026568
193855	ENSG00000214174	AMZ2P1	0.00142545	0.0343723	0.263	0.632,0.481,0.676	0.273,0.434,0.294	chr17	-	64973232-64973463	64972754-64972927	64974555-64975576
193905	ENSG00000154553	PDLIM3	0	0	-0.592	0.348,0.33,0.223	0.858,0.931,0.889	chr4	-	185514703-185514917	185512094-185514337	185523362-185523446

## Sheet: Day5
ID	GeneID	geneSymbol	PValue	FDR	IncLevelDifference	PSI_DMdelta	PSI_DM1	Chr	Strand	exon_target	exon_upstream	exon_downstream
318	ENSG00000205581	HMGN1	1.33012e-05	0.000889967	0.281	0.667,0.689,0.755	0.533,0.393,0.342	chr21	-	39347916-39347952	39345830-39345958	39348292-39348339
320	ENSG00000205581	HMGN1	0.000147323	0.00653726	0.206	0.773,0.833,0.812	0.707,0.58,0.512	chr21	-	39347916-39347952	39347379-39347483	39348292-39348339
1502	ENSG00000183963	SMTN	0	0	-0.266	0.635,0.676,0.644	0.914,0.933,0.905	chr22	+	31096733-31096897	31095534-31095609	31097269-31097338
1504	ENSG00000183963	SMTN	0	0	-0.325	0.517,0.493,0.511	0.843,0.855,0.798	chr22	+	31096998-31097060	31095534-31095609	31097269-31097338
1560	ENSG00000248751	AC004997.1	6.0088e-05	0.00315958	-0.208	0.744,0.71,0.752	0.937,0.952,0.941	chr22	-	30288706-30288776	30287373-30287560	30292773-30292851
1611	ENSG00000186575	NF2	7.73297e-11	1.37622e-08	0.281	0.789,0.898,0.804	0.569,0.54,0.538	chr22	+	29683020-29683079	29681439-29681601	29694752-29694811
1976	ENSG00000099889	ARVCF	0	0	-0.617	0.031,0.074,0.157	0.684,0.662,0.766	chr22	-	19971216-19971335	19969896-19970743	19971886-19971971
2046	ENSG00000243156	MICAL3	0	0	0.593	0.814,0.805,0.698	0.194,0.107,0.238	chr22	-	17826454-17826516	17822947-17823060	17827644-17827781
2047	ENSG00000243156	MICAL3	0.000170206	0.00732873	0.33	0.694,0.744,0.753	0.337,0.255,0.609	chr22	-	17826454-17826516	17822947-17823060	17831854-17831927
2592	ENSG00000170954	ZNF415	8.75688e-06	0.000625823	-0.37	0.462,0.385,0.286	0.783,0.814,0.647	chr19	-	53123501-53123655	53122662-53122743	53132749-53133077
2804	ENSG00000213024	NUP62	0.000108639	0.00511401	0.217	0.913,0.849,0.933	0.8,0.614,0.629	chr19	-	49927694-49927848	49911105-49911366	49929326-49929435
4305	ENSG00000268362	AC092279.1	0.000182951	0.00773459	-0.219	0.744,0.7,0.701	0.955,0.963,0.885	chr19	+	24048937-24049014	24046184-24046279	24049410-24049548
4414	ENSG00000196705	ZNF431	0.00099516	0.0285621	-0.231	0.485,0.532,0.511	0.825,0.672,0.725	chr19	+	21175453-21175474	21167571-21167666	21182623-21184092
5166	ENSG00000197256	KANK2	0	0	0.215	0.331,0.365,0.371	0.134,0.15,0.138	chr19	-	11196050-11196227	11194504-11194590	11197485-11197530
5169	ENSG00000197256	KANK2	1.08307e-06	9.8386e-05	0.226	0.531,0.483,0.623	0.32,0.299,0.341	chr19	-	11196050-11196227	11195556-11195820	11197707-11197791
5170	ENSG00000197256	KANK2	3.22663e-08	3.99871e-06	0.216	0.468,0.507,0.543	0.329,0.287,0.253	chr19	-	11196050-11196227	11195623-11195881	11197485-11197530
5250	ENSG00000129353	SLC44A2	0	0	-0.248	0.245,0.218,0.229	0.462,0.464,0.51	chr19	+	10642897-10643021	10642367-10642451	10643279-10644130
5348	ENSG00000174652	ZNF266	7.48271e-07	7.02001e-05	0.231	0.437,0.405,0.358	0.25,0.183,0.074	chr19	-	9418766-9418895	9418505-9418631	9419217-9419299
5618	ENSG00000167733	HSD11B1L	1.03677e-05	0.000721583	0.221	0.294,0.446,0.414	0.143,0.216,0.132	chr19	+	5686416-5686527	5684819-5684905	5686900-5686991
5639	ENSG00000105426	PTPRS	0	0	-0.423	0.177,0.255,0.226	0.652,0.659,0.616	chr19	-	5229316-5229342	5225727-5225844	5229491-5229684
5845	ENSG00000071564	TCF3	0	0	0.227	0.352,0.352,0.452	0.142,0.17,0.164	chr19	-	1612207-1612430	1610965-1611849	1615285-1615821
5847	ENSG00000071564	TCF3	0	0	0.229	0.358,0.364,0.458	0.151,0.173,0.169	chr19	-	1612207-1612433	1609290-1611849	1615285-1615485
5853	ENSG00000071564	TCF3	0	0	-0.272	0.403,0.399,0.423	0.651,0.713,0.678	chr19	-	1615285-1615520	1612207-1612433	1615686-1615804
5953	ENSG00000099864	PALM	0	0	0.462	0.557,0.55,0.54	0.089,0.082,0.089	chr19	+	740352-740483	736019-736078	746285-748326
6339	ENSG00000124226	RNF114	0	0	-0.201	0.749,0.754,0.803	0.981,0.972,0.956	chr20	+	49941583-49941711	49936377-49936552	49945382-49945488
6587	ENSG00000101104	PABPC1L	0.00192229	0.0466075	0.217	0.833,0.952,0.872	0.732,0.519,0.755	chr20	+	44938674-44938748	44938045-44938191	44939126-44939184
6882	ENSG00000080845	DLGAP4	3.21e-05	0.0018886	0.313	0.717,0.765,0.697	0.557,0.302,0.382	chr20	+	36499242-36499321	36496705-36497066	36500199-36500611
7063	ENSG00000131069	ACSS2	5.54014e-09	7.78542e-07	0.276	0.519,0.577,0.486	0.36,0.214,0.179	chr20	+	34915218-34915256	34914323-34914437	34919435-34919572
7771	ENSG00000101365	IDH3B	0	0	0.241	0.643,0.651,0.675	0.419,0.435,0.393	chr20	-	2658638-2658837	2658395-2658522	2659525-2659585
7772	ENSG00000101365	IDH3B	0	0	0.242	0.629,0.643,0.678	0.419,0.424,0.381	chr20	-	2658759-2658837	2658395-2658522	2659525-2659585
7837	ENSG00000125826	RBCK1	4.61063e-09	6.55737e-07	0.264	0.829,0.76,0.762	0.503,0.513,0.543	chr20	+	420871-421006	419558-419731	422127-422238
8057	ENSG00000282556	AC068733.3	0.00170221	0.0425855	0.209	0.5,0.612,0.731	0.5,0.386,0.329	chr11	+	6323585-6323692	6319140-6319697	6323894-6324035
8180	ENSG00000102144	PGK1	0.000407867	0.0144176	0.333	0.83,0.765,0.697	0.613,0.435,0.244	chrX	+	78096653-78096768	78065188-78065272	78109867-78109917
8818	ENSG00000114735	HEMK1	0.000279484	0.0107663	-0.248	0.491,0.489,0.552	0.69,0.826,0.759	chr3	+	50577826-50577875	50577509-50577573	50579844-50579939
8839	ENSG00000114107	CEP70	0.000246177	0.0097629	0.244	0.875,0.767,0.728	0.463,0.626,0.548	chr3	-	138572859-138572914	138571266-138571356	138591854-138591956
9522	ENSG00000116698	SMG7	0	0	-0.312	0.248,0.251,0.171	0.456,0.537,0.613	chr1	+	183547103-183547252	183545966-183546337	183549208-183549288
10880	ENSG00000153956	CACNA2D1	1.17308e-08	1.56197e-06	0.247	0.375,0.433,0.191	0.045,0.103,0.109	chr7	-	82001659-82001715	81997179-81997235	82005423-82005497
10881	ENSG00000153956	CACNA2D1	0	0	0.257	0.315,0.328,0.229	0.018,0.033,0.05	chr7	-	82001659-82001715	81997179-81997250	82005423-82005497
11101	ENSG00000147010	SH3KBP1	0	0	0.602	0.589,0.547,0.691	0.021,0,0	chrX	-	19687617-19687691	19683823-19684028	19694995-19695051
11147	ENSG00000198363	ASPH	2.49692e-09	3.70091e-07	0.248	0.942,1,0.957	0.649,0.671,0.835	chr8	-	61668234-61668275	61661814-61661926	61680968-61681036
12071	ENSG00000132780	NASP	0	0	-0.279	0.201,0.204,0.249	0.531,0.436,0.525	chr1	+	45607321-45608337	45606482-45606591	45613169-45613248
12300	ENSG00000122644	ARL4A	0.000163793	0.00710907	-0.226	0.367,0.479,0.316	0.591,0.631,0.619	chr7	+	12687635-12687728	12686856-12687043	12688169-12688914
12928	ENSG00000130363	RSPH3	2.89245e-06	0.000236485	-0.203	0.886,0.915,0.59	1,1,1	chr6	-	158983662-158983807	158982485-158982688	158993839-158993926
13329	ENSG00000154358	OBSCN	0	0	-0.201	0.821,0.744,0.781	0.993,0.963,0.992	chr1	+	228356151-228356193	228352951-228353062	228362576-228362755
13602	ENSG00000118518	RNF146	8.35376e-07	7.75371e-05	-0.229	0.188,0.26,0.227	0.526,0.436,0.401	chr6	+	127280516-127280604	127280231-127280340	127282287-127282395
13606	ENSG00000118518	RNF146	1.3155e-06	0.000116799	0.319	0.656,0.711,0.832	0.404,0.484,0.355	chr6	+	127282287-127282395	127280231-127280340	127285208-127285348
13607	ENSG00000118518	RNF146	3.9647e-10	6.56064e-08	0.21	0.38,0.473,0.413	0.188,0.235,0.213	chr6	+	127282287-127282395	127280231-127280340	127286050-127286084
13693	ENSG00000172594	SMPDL3A	2.18691e-06	0.000184444	0.222	0.847,0.877,0.73	0.584,0.591,0.613	chr6	+	122803664-122803833	122796824-122796968	122804909-122805089
13709	ENSG00000025156	HSF2	3.38621e-07	3.43754e-05	0.233	0.622,0.645,0.685	0.511,0.399,0.342	chr6	+	122427903-122427956	122423581-122423686	122431430-122431514
13805	ENSG00000085511	MAP3K4	3.08781e-09	4.51659e-07	-0.206	0.228,0.182,0.253	0.464,0.416,0.401	chr6	+	161098278-161098427	161097080-161097176	161101892-161101992
14672	ENSG00000073712	FERMT2	0	0	0.491	0.685,0.598,0.646	0.159,0.188,0.109	chr14	-	52861587-52861610	52861014-52861034	52864401-52864622
15587	ENSG00000197535	MYO5A	0	0	0.467	0.701,0.684,0.731	0.285,0.231,0.2	chr15	-	52337810-52337884	52336463-52336556	52340196-52340394
15737	ENSG00000137312	FLOT1	0.000578607	0.0188734	0.244	0.846,0.784,0.727	0.519,0.567,0.538	chr6	-	30741190-30741333	30740496-30740591	30742147-30742307
15745	ENSG00000137312	FLOT1	0.000199574	0.00830591	0.227	0.51,0.542,0.434	0.305,0.218,0.281	chr6	-	30741614-30741704	30740679-30740798	30742147-30742203
16210	ENSG00000182670	TTC3	1.13972e-06	0.000102879	-0.241	0.227,0.212,0.166	0.494,0.345,0.488	chr21	+	37158131-37158203	37157161-37157214	37159699-37159745
16268	ENSG00000172661	WASHC2C	8.92635e-06	0.000636346	0.278	0.726,0.586,0.719	0.379,0.322,0.497	chr10	+	45786612-45786674	45785509-45785631	45787035-45787247
16399	ENSG00000180537	RNF182	0.000156106	0.00683919	-0.21	0.76,0.643,0.818	1,0.911,0.939	chr6	+	13974210-13974364	13925193-13925366	13976909-13977158
17071	ENSG00000196923	PDLIM7	0	0	-0.278	0.722,0.725,0.699	0.99,0.994,0.997	chr5	-	177491807-177491925	177491404-177491420	177492405-177492435
17073	ENSG00000196923	PDLIM7	0	0	-0.434	0.568,0.551,0.531	0.977,0.984,0.992	chr5	-	177491807-177491976	177491072-177491420	177492405-177492435
17074	ENSG00000196923	PDLIM7	0	0	-0.467	0.538,0.517,0.486	0.971,0.98,0.991	chr5	-	177491807-177491995	177491404-177491420	177492405-177492435
17614	ENSG00000115414	FN1	0	0	-0.352	0.575,0.599,0.591	0.937,0.943,0.941	chr2	-	215380811-215381080	215379130-215379317	215382212-215382325
17624	ENSG00000115414	FN1	0	0	-0.658	0.079,0.081,0.082	0.737,0.749,0.729	chr2	-	215392931-215393203	215391632-215391814	215394528-215394719
17941	ENSG00000168172	HOOK3	2.22045e-16	6.27588e-14	-0.383	0.178,0.196,0.199	0.539,0.611,0.573	chr8	+	43000271-43000276	42997590-42997637	43002107-43002141
17959	ENSG00000152894	PTPRK	1.11022e-16	3.18283e-14	-0.228	0.293,0.267,0.328	0.549,0.545,0.478	chr6	-	127995249-127995266	127992673-127992709	127995462-127995538
18448	ENSG00000113648	MACROH2A1	0	0	0.339	0.898,0.931,0.872	0.589,0.581,0.514	chr5	-	135350823-135350913	135345968-135346057	135352946-135362901
18666	ENSG00000123130	ACOT9	0	0	0.33	0.622,0.577,0.59	0.239,0.243,0.316	chrX	-	23734341-23734367	23733172-23733217	23735919-23736016
18667	ENSG00000123130	ACOT9	8.48054e-06	0.000609971	0.373	0.626,0.851,0.65	0.333,0.236,0.44	chrX	-	23734341-23734367	23733172-23733217	23743125-23743276
18778	ENSG00000197343	ZNF655	6.68084e-09	9.27138e-07	0.324	0.628,0.731,0.707	0.349,0.413,0.333	chr7	+	99561888-99561973	99560507-99560695	99571260-99571571
18947	ENSG00000065882	TBC1D1	0	0	-0.292	0.781,0.627,0.7	0.992,0.991,1	chr4	+	38051899-38052060	38049618-38049898	38053106-38053225
18948	ENSG00000065882	TBC1D1	1.11022e-16	3.18283e-14	-0.25	0.416,0.364,0.343	0.622,0.607,0.643	chr4	+	38051899-38052060	38049618-38049898	38054199-38054338
19352	ENSG00000072518	MARK2	0	0	-0.364	0.433,0.423,0.329	0.748,0.75,0.779	chr11	+	63903986-63904147	63903061-63903158	63904786-63905043
19497	ENSG00000067798	NAV3	1.52303e-11	2.92339e-09	-0.25	0.647,0.75,0.682	0.95,0.912,0.967	chr12	+	78121940-78122428	78119237-78119945	78127167-78127208
19502	ENSG00000067798	NAV3	0	0	0.358	0.367,0.352,0.37	0,0,0.016	chr12	+	78176439-78176459	78175306-78175427	78177141-78177313
19547	ENSG00000005810	MYCBP2	5.73243e-06	0.000432343	-0.24	0.415,0.4,0.491	0.7,0.624,0.703	chr13	-	77103209-77103310	77098776-77099013	77118340-77118462
19548	ENSG00000005810	MYCBP2	9.50483e-10	1.4974e-07	-0.323	0.19,0.176,0.252	0.451,0.64,0.497	chr13	-	77103209-77103310	77098776-77099013	77121373-77121495
19893	ENSG00000100296	THOC5	0	0	0.352	0.598,0.484,0.497	0.11,0.233,0.181	chr22	-	29531078-29531110	29529162-29529239	29531831-29531963
20176	ENSG00000166900	STX3	0.000389507	0.0139109	0.208	0.787,0.818,0.805	0.532,0.515,0.739	chr11	+	59797283-59797396	59795372-59795482	59800855-59802708
20177	ENSG00000166900	STX3	0.000540293	0.0179281	0.32	0.824,0.793,0.938	0.512,0.75,0.333	chr11	+	59797283-59797396	59795372-59795482	59803218-59803300
20340	ENSG00000144824	PHLDB2	0	0	0.223	0.355,0.336,0.235	0.105,0.08,0.072	chr3	+	111949702-111949890	111948932-111949075	111952572-111952613
21643	ENSG00000047249	ATP6V1H	3.24602e-10	5.43876e-08	0.204	0.674,0.685,0.644	0.411,0.53,0.451	chr8	-	53811164-53811217	53801799-53801896	53814662-53814766
21687	ENSG00000147044	CASK	5.91268e-06	0.000444265	-0.207	0.786,0.541,1	0.948,1,1	chrX	-	41557032-41557100	41553719-41553915	41559779-41559847
21850	ENSG00000144596	GRIP2	1.55431e-15	4.18083e-13	-0.227	0.828,0.768,0.722	1,1,1	chr3	-	14517772-14517897	14517064-14517213	14520110-14520279
22465	ENSG00000105953	OGDH	4.82828e-08	5.81809e-06	0.384	0.791,0.834,0.8	0.469,0.364,0.439	chr7	+	44656318-44656362	44647444-44647534	44666736-44666851
22966	ENSG00000106772	PRUNE2	0	0	0.204	0.27,0.265,0.26	0.056,0.072,0.055	chr9	-	76619340-76619387	76611376-76614600	76624452-76624490
22968	ENSG00000106772	PRUNE2	0	0	0.328	0.342,0.388,0.412	0.048,0.054,0.056	chr9	-	76619340-76619387	76611376-76614600	76629192-76629290
22969	ENSG00000106772	PRUNE2	0	0	-0.272	0.243,0.231,0.25	0.525,0.482,0.534	chr9	-	76624452-76624490	76611376-76614600	76625023-76625058
22972	ENSG00000106772	PRUNE2	0	0	-0.362	0.497,0.489,0.433	0.857,0.837,0.811	chr9	-	76624452-76624490	76619340-76619387	76625023-76625058
23279	ENSG00000147799	ARHGAP39	0	0	0.223	0.958,0.94,0.945	0.742,0.7,0.732	chr8	-	144537721-144537813	144534129-144534202	144545249-144545810
23791	ENSG00000204444	APOM	1.23365e-05	0.000834339	0.201	0.924,0.887,1	0.755,0.68,0.774	chr6	+	31656472-31656626	31652416-31652551	31657225-31657298
23997	ENSG00000145362	ANK2	6.46198e-10	1.04731e-07	-0.207	0.533,0.632,0.642	0.819,0.835,0.773	chr4	+	113258313-113258411	113255735-113255932	113264897-113264995
24017	ENSG00000145362	ANK2	0	0	0.255	0.72,0.673,0.74	0.45,0.464,0.454	chr4	+	113372533-113372625	113369514-113369805	113373090-113373173
24292	ENSG00000131018	SYNE1	0	0	0.584	0.699,0.684,0.685	0.09,0.115,0.11	chr6	-	152145487-152145555	152143623-152143765	152148045-152148378
24313	ENSG00000131018	SYNE1	0	0	-0.294	0.713,0.677,0.706	0.979,1,1	chr6	-	152368972-152369127	152366992-152367382	152369471-152369614
24739	ENSG00000111907	TPD52L1	1.64452e-07	1.79941e-05	-0.223	0.773,0.763,0.662	0.936,0.947,0.983	chr6	+	125253717-125253755	125248282-125248383	125262834-125263497
25077	ENSG00000164619	BMPER	6.90975e-06	0.000510568	-0.21	0.857,0.512,1	1,1,1	chr7	+	34046306-34046405	33974702-33974784	34051861-34051970
25305	ENSG00000138758	SEPTIN11	0	0	-0.221	0.186,0.179,0.196	0.43,0.392,0.402	chr4	+	77036770-77036837	77030783-77030970	77039743-77040384
25407	ENSG00000138744	NAAA	9.6922e-07	8.91344e-05	0.307	0.875,1,1	0.474,0.84,0.641	chr4	-	75914868-75914985	75913660-75914338	75918761-75918789
25469	ENSG00000137216	TMEM63B	0	0	0.553	0.687,0.776,0.869	0.214,0.186,0.273	chr6	+	44135328-44135366	44135017-44135096	44136349-44136439
26100	ENSG00000137501	SYTL2	0	0	-0.298	0.208,0.198,0.158	0.477,0.475,0.506	chr11	-	85711113-85711232	85709331-85709500	85714413-85714507
26105	ENSG00000137501	SYTL2	0	0	-0.3	0.411,0.433,0.376	0.733,0.696,0.691	chr11	-	85711113-85711232	85709331-85709500	85718790-85719168
26129	ENSG00000137501	SYTL2	2.22045e-16	6.27588e-14	0.213	0.756,0.722,0.775	0.493,0.552,0.57	chr11	-	85717483-85717530	85711113-85711232	85718790-85718843
26372	ENSG00000076984	MAP2K7	0	0	0.586	0.75,0.776,0.733	0.222,0.13,0.15	chr19	+	7905808-7905855	7903885-7904068	7909755-7909896
26576	ENSG00000109171	SLAIN2	0	0	0.27	0.438,0.43,0.445	0.14,0.175,0.188	chr4	+	48394576-48394653	48383647-48383784	48420125-48420443
26598	ENSG00000141644	MBD1	0	0	-0.481	0.058,0.069,0.042	0.571,0.532,0.508	chr18	-	50275370-50275444	50275129-50275245	50275600-50275728
26705	ENSG00000225791	TRAM2-AS1	0.00198812	0.0477588	0.318	0.829,0.882,0.833	0.795,0.4,0.394	chr6	+	52578219-52578393	52577307-52577651	52579375-52579609
27060	ENSG00000058799	YIPF1	8.56818e-08	9.82825e-06	0.202	0.575,0.524,0.575	0.345,0.364,0.36	chr1	-	53889244-53889463	53888907-53888986	53889713-53889780
27229	ENSG00000048342	CC2D2A	0.00051218	0.0172007	0.215	0.706,0.657,0.593	0.437,0.495,0.378	chr4	+	15479219-15479328	15478723-15478806	15480704-15480827
27230	ENSG00000048342	CC2D2A	0.00051218	0.0172007	0.215	0.706,0.657,0.593	0.437,0.495,0.378	chr4	+	15479223-15479328	15478723-15478806	15480704-15480827
27308	ENSG00000121073	SLC35B1	2.02526e-09	3.04232e-07	-0.204	0.788,0.806,0.795	1,1,1	chr17	-	49707343-49707444	49705866-49706309	49707730-49707949
27459	ENSG00000129116	PALLD	0	0	0.355	0.619,0.615,0.611	0.265,0.248,0.267	chr4	+	168925233-168925278	168924945-168925078	168926213-168928441
28149	ENSG00000115904	SOS1	0	0	0.406	0.717,0.666,0.673	0.276,0.323,0.24	chr2	-	38989270-38989314	38987473-38987591	38995123-38995387
28668	ENSG00000171307	ZDHHC16	1.59074e-09	2.43152e-07	0.294	0.59,0.78,0.639	0.449,0.332,0.345	chr10	+	97453799-97453846	97453530-97453663	97454714-97454799
29010	ENSG00000168502	MTCL1	0	0	0.309	0.435,0.512,0.395	0.163,0.128,0.123	chr18	+	8792998-8793120	8785936-8786091	8796232-8796462
29036	ENSG00000143028	SYPL2	0	0	0.248	0.917,0.944,0.887	0.65,0.694,0.659	chr1	+	109477818-109478009	109476776-109476977	109479378-109482134
29127	ENSG00000079277	MKNK1	1.55431e-15	4.18083e-13	0.338	0.661,0.655,0.642	0.393,0.3,0.252	chr1	-	46585874-46585974	46583228-46583329	46594113-46594206
29378	ENSG00000077782	FGFR1	0	0	-0.533	0.447,0.383,0.306	0.96,0.932,0.844	chr8	-	38429682-38429948	38428346-38428435	38457356-38457446
29912	ENSG00000276087	AC008073.3	4.72557e-06	0.000365201	-0.215	0.133,0.157,0.169	0.307,0.373,0.425	chr2	+	24146930-24147086	24135119-24135187	24164198-24164335
30806	ENSG00000115170	ACVR1	0.000237305	0.00951081	-0.273	0.417,0.5,0.44	0.846,0.686,0.643	chr2	-	157826528-157826646	157818385-157818559	157860033-157860179
31130	ENSG00000143776	CDC42BPA	0	0	0.227	0.453,0.458,0.383	0.204,0.219,0.19	chr1	-	227010878-227011063	227004994-227005111	227016080-227016197
31145	ENSG00000143776	CDC42BPA	0	0	-0.28	0.051,0.057,0.031	0.309,0.338,0.333	chr1	-	227219263-227219420	227213136-227213219	227254064-227254155
32546	ENSG00000197321	SVIL	0	0	0.297	0.962,0.936,0.947	0.677,0.616,0.66	chr10	-	29532529-29533458	29532002-29532172	29535989-29536069
32815	ENSG00000198625	MDM4	1.43884e-05	0.000950025	0.281	0.712,0.582,0.677	0.483,0.361,0.285	chr1	+	204537430-204537497	204532191-204532246	204538209-204538308
33364	ENSG00000070882	OSBPL3	0	0	0.424	0.622,0.685,0.728	0.311,0.219,0.233	chr7	-	24849069-24849176	24842279-24842413	24852504-24852634
34202	ENSG00000119630	PGF	1.53766e-13	3.62511e-11	-0.271	0.408,0.46,0.421	0.659,0.676,0.766	chr14	-	74946213-74946275	74941834-74942733	74946379-74946408
34380	ENSG00000071054	MAP4K4	0	0	0.253	0.566,0.639,0.541	0.302,0.334,0.35	chr2	+	101860825-101860986	101859643-101859864	101863821-101864051
34383	ENSG00000071054	MAP4K4	0	0	-0.425	0.16,0.131,0.148	0.574,0.559,0.582	chr2	+	101863821-101864051	101859643-101859864	101864930-101865003
34384	ENSG00000071054	MAP4K4	0	0	-0.523	0.293,0.335,0.256	0.82,0.788,0.844	chr2	+	101863821-101864051	101860825-101860986	101864930-101865003
35367	ENSG00000162664	ZNF326	4.04529e-09	5.81106e-07	-0.279	0.415,0.393,0.441	0.657,0.772,0.656	chr1	+	90007345-90007750	90005003-90005092	90010088-90010286
35536	ENSG00000164073	MFSD8	0.00136373	0.0361864	0.271	0.756,0.795,0.83	0.688,0.5,0.381	chr4	-	127921860-127921982	127921524-127921771	127930683-127930817
36042	ENSG00000166833	NAV2	0	0	0.568	0.68,0.706,0.795	0.197,0.152,0.127	chr11	+	20049836-20049901	20048728-20049195	20054080-20054240
36043	ENSG00000166833	NAV2	1.31325e-11	2.54758e-09	0.346	0.54,0.572,0.629	0.206,0.259,0.237	chr11	+	20051289-20051333	20048728-20049195	20054080-20054240
36047	ENSG00000166833	NAV2	8.49145e-11	1.50586e-08	-0.322	0.417,0.421,0.452	0.786,0.672,0.799	chr11	+	20082592-20082600	20080064-20080209	20083007-20083179
36131	ENSG00000093167	LRRFIP2	0	0	0.303	0.495,0.477,0.527	0.232,0.147,0.212	chr3	-	37109527-37109571	37108637-37108684	37109653-37109703
36132	ENSG00000093167	LRRFIP2	0.000382209	0.0137236	0.204	1,0.971,0.954	0.788,0.579,0.945	chr3	-	37109527-37109571	37108637-37108684	37110991-37111065
36621	ENSG00000163138	PACRGL	0.000788451	0.0240005	0.246	0.822,0.941,0.761	0.663,0.557,0.566	chr4	+	20702141-20702221	20700459-20700747	20704466-20704524
36656	ENSG00000150093	ITGB1	0	0	0.207	0.464,0.458,0.427	0.226,0.264,0.238	chr10	-	32907063-32907143	32900319-32901635	32908368-32908503
36934	ENSG00000124496	TRERF1	3.00974e-09	4.41205e-07	-0.354	0.739,0.7,0.5	1,1,1	chr6	-	42263260-42263568	42259339-42259723	42264704-42264854
36935	ENSG00000124496	TRERF1	1.389e-08	1.83001e-06	-0.358	0.76,0.636,0.529	1,1,1	chr6	-	42263320-42263568	42259339-42259723	42264704-42264854
37259	ENSG00000130595	TNNT3	0	0	-0.544	0.109,0.113,0.099	0.652,0.651,0.649	chr11	+	1925256-1925276	1924918-1925116	1926695-1926709
37262	ENSG00000130595	TNNT3	0	0	-0.291	0.621,0.651,0.716	0.963,0.956,0.943	chr11	+	1926470-1926481	1923555-1923572	1926695-1926709
37265	ENSG00000130595	TNNT3	0	0	-0.354	0.05,0.049,0.056	0.406,0.399,0.413	chr11	+	1926470-1926481	1924918-1925116	1926695-1926709
37267	ENSG00000130595	TNNT3	1.11022e-16	3.18283e-14	-0.455	0.488,0.525,0.562	1,0.941,1	chr11	+	1926470-1926481	1924918-1925116	1929810-1929828
37280	ENSG00000130595	TNNT3	0	0	-0.269	0.117,0.118,0.123	0.39,0.391,0.383	chr11	+	1929068-1929143	1926695-1926709	1929810-1929828
37285	ENSG00000130595	TNNT3	0	0	-0.216	0.76,0.781,0.785	0.991,0.994,0.989	chr11	+	1929120-1929143	1926470-1926481	1929810-1929828
37286	ENSG00000130595	TNNT3	0	0	-0.28	0.612,0.622,0.613	0.9,0.896,0.89	chr11	+	1929120-1929143	1926695-1926709	1929810-1929828
37927	ENSG00000070614	NDST1	1.14962e-07	1.29642e-05	0.4	0.683,0.829,0.902	0.386,0.458,0.371	chr5	+	150518798-150518919	150497778-150497979	150520868-150521102
37928	ENSG00000070614	NDST1	0.000391416	0.0139666	0.254	0.754,0.829,0.792	0.579,0.624,0.409	chr5	+	150518798-150518919	150497927-150498239	150520868-150521102
38263	ENSG00000136383	ALPK3	0	0	-0.45	0.271,0.212,0.244	0.737,0.667,0.674	chr15	+	84823330-84823368	84816680-84817595	84827484-84827605
38565	ENSG00000163875	MEAF6	0	0	0.468	0.977,0.954,0.978	0.546,0.555,0.405	chr1	-	37496547-37496604	37495874-37495918	37496707-37496736
38569	ENSG00000163875	MEAF6	5.95524e-13	1.3071e-10	-0.231	0.057,0.036,0.087	0.319,0.197,0.357	chr1	-	37496707-37496736	37496547-37496604	37501804-37501996
38685	ENSG00000159173	TNNI1	4.57034e-05	0.00252303	0.345	0.686,0.92,0.857	0.5,0.565,0.363	chr1	-	201427175-201427293	201417783-201417812	201428838-201429274
38905	ENSG00000088448	ANKRD10	0	0	-0.242	0.524,0.543,0.495	0.774,0.773,0.741	chr13	-	110900530-110900661	110892957-110893263	110906033-110906124
38906	ENSG00000088448	ANKRD10	0	0	-0.24	0.542,0.559,0.512	0.788,0.792,0.753	chr13	-	110900530-110900694	110893197-110893263	110906033-110906124
39355	ENSG00000164011	ZNF691	0.00109864	0.0307528	0.323	0.926,0.778,0.667	0.607,0.444,0.351	chr1	+	42849565-42849742	42849291-42849413	42850950-42852473
39600	ENSG00000081189	MEF2C	2.67231e-13	6.086e-11	0.253	0.913,0.912,0.895	0.744,0.662,0.556	chr5	-	88760988-88761125	88751857-88752043	88804598-88804801
39603	ENSG00000081189	MEF2C	0	0	-0.236	0.74,0.678,0.702	0.936,0.94,0.951	chr5	-	88761269-88761328	88760988-88761125	88804598-88804801
39623	ENSG00000081189	MEF2C	3.33067e-16	9.34789e-14	0.237	0.849,0.865,0.82	0.645,0.538,0.639	chr5	-	88882955-88882999	88823735-88823927	88887502-88887598
39750	ENSG00000070950	RAD18	2.33613e-09	3.4832e-07	-0.266	0.689,0.711,0.772	1,0.971,1	chr3	-	8948509-8948570	8946952-8947290	8958920-8959001
39929	ENSG00000173744	AGFG1	0	0	0.248	0.709,0.749,0.716	0.478,0.509,0.444	chr2	+	227550059-227550106	227536955-227536993	227551959-227552117
40037	ENSG00000019144	PHLDB1	0	0	0.206	0.284,0.29,0.257	0.085,0.058,0.07	chr11	+	118644647-118644691	118644072-118644174	118645356-118645650
40061	ENSG00000060237	WNK1	1.30345e-10	2.27132e-08	-0.237	0.234,0.245,0.267	0.49,0.41,0.557	chr12	+	879573-880031	878212-878361	881692-881789
40062	ENSG00000060237	WNK1	7.81597e-14	1.8939e-11	-0.234	0.421,0.463,0.431	0.626,0.668,0.724	chr12	+	880721-880999	878212-878361	881692-881789
40086	ENSG00000198947	DMD	0	0	0.696	0.857,0.82,0.851	0.113,0.136,0.19	chrX	-	31126642-31126673	31119228-31121930	31134102-31134194
40468	ENSG00000107863	ARHGAP21	4.57571e-06	0.000354577	0.228	0.522,0.642,0.558	0.374,0.399,0.264	chr10	-	24622733-24622762	24619473-24621369	24629996-24630050
40877	ENSG00000183091	NEB	0	0	0.474	0.915,0.975,0.934	0.469,0.384,0.548	chr2	-	151496941-151497033	151493353-151493445	151503349-151503441
40882	ENSG00000183091	NEB	0	0	0.298	0.869,0.895,0.882	0.616,0.578,0.558	chr2	-	151496941-151497033	151494161-151494253	151502793-151502885
40888	ENSG00000183091	NEB	0	0	0.31	0.834,0.832,0.861	0.523,0.522,0.551	chr2	-	151496941-151497033	151496276-151496368	151502793-151502885
40890	ENSG00000183091	NEB	2.94439e-11	5.44813e-09	0.229	1,1,1	0.768,0.737,0.808	chr2	-	151497626-151497718	151493353-151493445	151502793-151502885
40895	ENSG00000183091	NEB	4.48761e-09	6.39148e-07	0.32	0.62,0.67,0.638	0.419,0.276,0.274	chr2	-	151497626-151497718	151494161-151494253	151502793-151502885
40910	ENSG00000183091	NEB	0.000129113	0.00589501	0.352	0.699,0.602,0.643	0.131,0.225,0.531	chr2	-	151498260-151498352	151496276-151496368	151501391-151501483
40919	ENSG00000183091	NEB	2.48671e-11	4.63982e-09	0.325	0.551,0.647,0.648	0.215,0.268,0.388	chr2	-	151498260-151498352	151497626-151497718	151502793-151502885
40920	ENSG00000183091	NEB	1.04702e-08	1.40909e-06	0.435	0.7,0.979,0.9	0.34,0.34,0.594	chr2	-	151498260-151498352	151497626-151497718	151503349-151503441
40931	ENSG00000183091	NEB	1.22215e-05	0.000827929	0.245	0.4,0.517,0.337	0.093,0.198,0.228	chr2	-	151499298-151499390	151498260-151498352	151502793-151502885
40933	ENSG00000183091	NEB	0	0	0.541	0.778,0.817,0.789	0.252,0.315,0.193	chr2	-	151501391-151501483	151494161-151494253	151502793-151502885
40936	ENSG00000183091	NEB	0	0	0.317	0.392,0.392,0.402	0.069,0.111,0.055	chr2	-	151501391-151501483	151496276-151496368	151502793-151502885
40941	ENSG00000183091	NEB	1.7559e-07	1.90611e-05	0.267	0.546,0.575,0.549	0.215,0.411,0.244	chr2	-	151501391-151501483	151497626-151497718	151502793-151502885
40942	ENSG00000183091	NEB	0.000336507	0.0124301	0.394	0.377,0.914,0.626	0.279,0.25,0.205	chr2	-	151501391-151501483	151497626-151497718	151503349-151503441
40953	ENSG00000183091	NEB	2.30677e-11	4.32825e-09	-0.401	0.521,0.452,0.73	0.935,1,0.972	chr2	-	151502793-151502885	151494161-151494253	151505478-151505570
40985	ENSG00000183091	NEB	3.59014e-09	5.20953e-07	0.549	0.829,0.906,0.918	0.545,0.286,0.176	chr2	-	151534215-151534319	151531792-151531896	151535691-151535795
41295	ENSG00000140750	ARHGAP17	5.11721e-09	7.23675e-07	-0.259	0.26,0.314,0.277	0.59,0.433,0.604	chr16	-	24927684-24927732	24919395-24920260	24930784-24931160
41302	ENSG00000140750	ARHGAP17	0	0	-0.415	0.395,0.394,0.389	0.769,0.776,0.877	chr16	-	24939364-24939597	24935470-24935639	24941987-24942143
41502	ENSG00000054523	KIF1B	1.67325e-11	3.19035e-09	-0.271	0.519,0.528,0.391	0.765,0.764,0.723	chr1	+	10326111-10326359	10324758-10324895	10334520-10334638
41982	ENSG00000135541	AHI1	1.82686e-07	1.97565e-05	0.303	0.847,0.69,0.8	0.577,0.466,0.385	chr6	-	135495814-135495898	135492228-135492291	135497188-135497249
41983	ENSG00000135541	AHI1	1.71397e-06	0.000148494	0.244	0.489,0.441,0.498	0.333,0.226,0.138	chr6	-	135495814-135495898	135492228-135492291	135497583-135497649
42237	ENSG00000079156	OSBPL6	0	0	-0.428	0.247,0.204,0.31	0.762,0.666,0.616	chr2	+	178372126-178372233	178361682-178361815	178373890-178374027
42369	ENSG00000102606	ARHGEF7	0	0	-0.212	0.011,0.005,0.007	0.209,0.211,0.24	chr13	+	111292118-111292294	111288354-111288443	111300748-111300847
42486	ENSG00000239779	WBP1	3.57306e-05	0.00206701	0.3	0.595,0.769,0.811	0.486,0.403,0.386	chr2	+	74459438-74459562	74458832-74458919	74459643-74459745
42512	ENSG00000074964	ARHGEF10L	0	0	0.408	0.513,0.398,0.333	0.015,0.004,0	chr1	+	17634548-17634562	17632321-17632466	17634835-17635016
43271	ENSG00000137221	TJAP1	0	0	-0.57	0.035,0.082,0.041	0.627,0.606,0.635	chr6	+	43502588-43502617	43502283-43502349	43503401-43503508
43436	ENSG00000196557	CACNA1H	6.68215e-05	0.00344995	0.452	1,0,1	0.254,0.195,0.195	chr16	+	1212511-1212528	1211946-1212138	1213780-1213931
43541	ENSG00000214548	MEG3	0.00173694	0.0432438	0.306	0.75,0.838,0.545	0.457,0.308,0.45	chr14	+	100832512-100832641	100829034-100829749	100836167-100836300
43592	ENSG00000258461	AC012651.1	0.00147477	0.038361	-0.247	0.556,0.575,0.781	1,0.931,0.722	chr15	+	42354340-42354453	42352030-42352124	42384483-42384552
43968	ENSG00000259426	AC027237.5	0.00016627	0.00719324	0.325	0.448,0.523,0.743	0.338,0.251,0.149	chr15	-	69400973-69401027	69396904-69397748	69414152-69415029
44017	ENSG00000171055	FEZ2	0	0	-0.327	0.234,0.211,0.191	0.541,0.56,0.515	chr2	-	36560785-36560865	36555683-36555748	36578597-36578865
44041	ENSG00000143164	DCAF6	0	0	0.293	0.374,0.402,0.387	0.09,0.097,0.098	chr1	+	168015781-168015951	168004533-168004793	168022988-168023047
44097	ENSG00000144674	GOLGA4	0	0	-0.448	0.136,0.117,0.153	0.626,0.554,0.569	chr3	+	37361243-37361305	37355101-37355187	37366080-37366751
44713	ENSG00000011566	MAP4K3	8.06466e-08	9.34158e-06	-0.207	0.342,0.428,0.402	0.604,0.581,0.607	chr2	-	39307943-39308005	39299743-39299801	39309461-39309519
44800	ENSG00000084636	COL16A1	0.000108338	0.00510347	-0.232	0.686,0.692,0.752	0.918,0.907,1	chr1	-	31679804-31679851	31679632-31679685	31680042-31680101
45947	ENSG00000188157	AGRN	0	0	-0.268	0.443,0.46,0.483	0.729,0.712,0.75	chr1	+	1051032-1051043	1050726-1050837	1051253-1051369
46385	ENSG00000114030	KPNA1	0.00103305	0.0293514	0.239	0.818,0.895,1	0.652,0.745,0.6	chr3	-	122457726-122457848	122453870-122454001	122459774-122460657
46490	ENSG00000260807	CEROX1	6.12774e-07	5.87255e-05	0.264	0.974,0.912,0.954	0.534,0.741,0.774	chr16	-	976327-976400	975761-975995	976778-976912
46562	ENSG00000143434	SEMA6C	0	0	0.255	0.355,0.24,0.301	0.038,0.059,0.034	chr1	-	151133960-151134055	151131685-151133517	151134401-151134445
46728	ENSG00000077549	CAPZB	0	0	0.34	0.357,0.369,0.338	0.013,0.017,0.015	chr1	-	19342752-19342864	19338823-19339617	19344358-19344434
46782	ENSG00000141551	CSNK1D	0	0	0.328	0.793,0.863,0.856	0.528,0.547,0.453	chr17	-	82245976-82246039	82244301-82244831	82248875-82249014
46991	ENSG00000155542	SETD9	0.000797096	0.0242128	-0.245	0.298,0.378,0.273	0.5,0.524,0.66	chr5	+	56911309-56911536	56909624-56909743	56913011-56913134
47047	ENSG00000234520	AC018464.1	9.85062e-06	0.000690929	-0.226	0.957,0.681,0.605	1,0.922,1	chr7	-	112973605-112973672	112956354-112956455	112995568-112995643
47328	ENSG00000251022	THAP9-AS1	0.000489769	0.0166011	0.223	0.884,0.795,0.742	0.602,0.503,0.646	chr4	-	82895692-82895774	82893009-82894847	82897989-82898062
48211	ENSG00000116786	PLEKHM2	0	0	0.264	0.839,0.821,0.813	0.54,0.54,0.601	chr1	+	15721329-15721388	15719734-15719920	15725317-15725545
48486	ENSG00000124782	RREB1	0	0	0.347	0.658,0.679,0.625	0.318,0.302,0.3	chr6	+	7240438-7240602	7228997-7231907	7246424-7247221
48600	ENSG00000138443	ABI2	0	0	-0.251	0.104,0.064,0.072	0.299,0.315,0.378	chr2	+	203396785-203396967	203395656-203395780	203402576-203402677
48737	ENSG00000132405	TBC1D14	2.59681e-13	5.92688e-11	-0.247	0.549,0.552,0.648	0.813,0.868,0.81	chr4	+	7009877-7009948	7006632-7006726	7010653-7010777
48986	ENSG00000149294	NCAM1	0	0	0.22	0.825,0.808,0.79	0.596,0.581,0.587	chr11	+	113242805-113242846	113235033-113235164	113246368-113246370
48988	ENSG00000149294	NCAM1	2.62794e-05	0.00159484	0.205	0.625,0.622,0.661	0.405,0.386,0.501	chr11	+	113242805-113242846	113235033-113235164	113255877-113256001
49281	ENSG00000124831	LRRFIP1	0	0	0.435	0.705,0.705,0.768	0.328,0.279,0.266	chr2	+	237714259-237714276	237708544-237708630	237719523-237719567
49282	ENSG00000124831	LRRFIP1	3.37685e-12	6.91917e-10	0.279	0.831,0.83,0.902	0.634,0.561,0.531	chr2	+	237714259-237714276	237708544-237708630	237735268-237735333
49284	ENSG00000124831	LRRFIP1	0	0	0.267	0.883,0.881,0.891	0.63,0.616,0.607	chr2	+	237717762-237717809	237708544-237708630	237719523-237719567
49286	ENSG00000124831	LRRFIP1	0.00142907	0.0374737	-0.207	0.42,0.501,0.424	0.724,0.579,0.664	chr2	+	237719523-237719567	237708544-237708630	237727876-237727935
49302	ENSG00000124831	LRRFIP1	1.11496e-10	1.95305e-08	0.214	0.848,0.862,0.924	0.683,0.703,0.607	chr2	+	237727876-237727935	237708544-237708630	237735268-237735333
49455	ENSG00000196547	MAN2A2	1.65201e-13	3.88101e-11	-0.238	0.201,0.287,0.299	0.532,0.463,0.505	chr15	+	90916586-90916660	90916123-90916256	90918194-90918388
49948	ENSG00000145349	CAMK2D	0.00152446	0.0392512	0.249	0.515,0.528,0.536	0.262,0.237,0.332	chr4	-	113504976-113505035	113502936-113502977	113508236-113508268
50698	ENSG00000106290	TAF6	0.000113356	0.00529874	-0.292	0.304,0.284,0.429	0.7,0.667,0.527	chr7	-	100118518-100118649	100114054-100114268	100119329-100119364
50768	ENSG00000161533	ACOX1	1.32591e-07	1.47285e-05	0.207	0.809,0.782,0.753	0.593,0.543,0.588	chr17	-	75960215-75960375	75957421-75957566	75973625-75973785
50791	ENSG00000127325	BEST3	0	0	0.205	0.2,0.174,0.27	0.003,0.011,0.014	chr12	-	69694370-69694464	69693674-69693907	69699205-69699344
50794	ENSG00000127325	BEST3	0.000300953	0.0113725	-0.451	0.383,0.385,0.29	1,0.833,0.579	chr12	-	69697647-69697813	69694370-69694464	69699205-69699303
50873	ENSG00000157216	SSBP3	0	0	-0.675	0.104,0.082,0.112	0.75,0.773,0.801	chr1	-	54258069-54258149	54257127-54257186	54281438-54281527
51291	ENSG00000146555	SDK1	5.94302e-13	1.30585e-10	-0.36	0.595,0.592,0.651	0.919,1,1	chr7	+	4175775-4175834	4174222-4174357	4178485-4178586
51688	ENSG00000130402	ACTN4	0	0	-0.201	0.467,0.474,0.452	0.677,0.657,0.663	chr19	+	38711276-38711361	38710257-38710342	38714469-38714561
51881	ENSG00000106078	COBL	0	0	0.484	0.624,0.531,0.547	0.092,0.087,0.072	chr7	-	51187914-51187958	51184102-51184199	51190850-51191078
52108	ENSG00000140262	TCF12	0	0	-0.22	0.128,0.11,0.145	0.325,0.344,0.375	chr15	+	57252421-57252492	57251169-57251423	57253262-57253468
52335	ENSG00000068724	TTC7A	1.69456e-08	2.20361e-06	0.413	0.694,0.719,0.753	0.148,0.481,0.298	chr2	+	46958495-46958552	46956839-46957007	46974973-46975103
53460	ENSG00000136682	CBWD2	2.00792e-08	2.58427e-06	-0.215	0.682,0.711,0.758	0.95,0.897,0.948	chr2	+	113471033-113471089	113462408-113462494	113482177-113482228
54130	ENSG00000132199	ENOSF1	0.000441903	0.0153313	-0.281	0.595,0.549,0.561	1,0.547,1	chr18	-	677743-677872	675321-675402	683246-683380
54400	ENSG00000133067	LGR6	2.02545e-05	0.00127556	0.343	0.696,0.798,0.892	0.584,0.308,0.465	chr1	+	202280781-202280852	202276270-202276521	202297508-202297576
55138	ENSG00000196776	CD47	2.84433e-07	2.93653e-05	-0.249	0.577,0.728,0.8	0.954,0.933,0.964	chr3	-	108049619-108049651	108047079-108047292	108050578-108050602
55563	ENSG00000178104	PDE4DIP	0	0	0.258	0.825,0.815,0.761	0.564,0.547,0.517	chr1	+	149012591-149012776	149010443-149010595	149016299-149016550
56700	ENSG00000265479	DTX2P1-UPK3BP1-PMS2P11	0.000661543	0.020966	-0.222	0.661,0.568,0.856	1,0.849,0.902	chr7	+	77018909-77018997	77015672-77015855	77023594-77023761
56826	ENSG00000140105	WARS1	0.000708	0.0221269	0.362	0.75,0.938,0.55	0.349,0.333,0.469	chr14	-	100375283-100375406	100361708-100361921	100375511-100375744
56844	ENSG00000136717	BIN1	0	0	-0.486	0.452,0.453,0.488	0.964,0.946,0.94	chr2	-	127052255-127052362	127050802-127050912	127057473-127057601
56845	ENSG00000136717	BIN1	0	0	-0.257	0.101,0.119,0.103	0.365,0.372,0.357	chr2	-	127052255-127052362	127050802-127050912	127059011-127059155
56848	ENSG00000136717	BIN1	0	0	-0.384	0.237,0.264,0.234	0.624,0.613,0.651	chr2	-	127052255-127052362	127051154-127051243	127057473-127057601
56851	ENSG00000136717	BIN1	0	0	-0.38	0.036,0.025,0.019	0.37,0.494,0.357	chr2	-	127053422-127053445	127051154-127051243	127053905-127054012
56854	ENSG00000136717	BIN1	3.65051e-07	3.68159e-05	-0.623	0.212,0.446,0.446	0.992,0.991,0.989	chr2	-	127053422-127053445	127052255-127052362	127053905-127054012
56857	ENSG00000136717	BIN1	0	0	-0.833	0.071,0.115,0.11	0.946,0.931,0.917	chr2	-	127053905-127054012	127050802-127050912	127057473-127057601
56861	ENSG00000136717	BIN1	0	0	-0.203	0.048,0.073,0.06	0.247,0.28,0.263	chr2	-	127053905-127054012	127052255-127052362	127057473-127057601
56867	ENSG00000136717	BIN1	0	0	-0.331	0.356,0.343,0.354	0.675,0.694,0.678	chr2	-	127057473-127057601	127050802-127050912	127059011-127059155
56875	ENSG00000136717	BIN1	0	0	0.518	0.623,0.624,0.605	0.105,0.099,0.093	chr2	-	127060596-127060640	127059011-127059155	127062115-127062197
56878	ENSG00000136717	BIN1	0	0	-0.659	0.01,0.01,0.009	0.658,0.66,0.688	chr2	-	127068163-127068255	127063933-127064018	127068924-127069031
57042	ENSG00000168952	STXBP6	7.77509e-05	0.00390591	0.259	0.848,0.957,0.935	0.515,0.698,0.75	chr14	-	25010525-25010640	24974665-24974850	25049207-25049889
57294	ENSG00000196961	AP2A1	0	0	-0.219	0.186,0.168,0.135	0.4,0.326,0.42	chr19	+	49802534-49802599	49801981-49802141	49802949-49803005
57450	ENSG00000125388	GRK4	0.000529049	0.0176342	-0.209	0.553,0.5,0.426	0.714,0.671,0.722	chr4	+	3037374-3037511	3029201-3029409	3040572-3040727
57927	ENSG00000143549	TPM3	0	0	0.268	0.381,0.377,0.385	0.109,0.114,0.115	chr1	-	154171413-154171488	154170649-154170711	154172029-154172104
57930	ENSG00000143549	TPM3	0	0	-0.334	0.19,0.186,0.183	0.493,0.53,0.537	chr1	-	154172029-154172104	154171413-154171488	154172908-154172978
58087	ENSG00000069849	ATP1B3	1.58111e-09	2.41864e-07	0.28	0.867,0.916,0.853	0.697,0.526,0.574	chr3	+	141902136-141902227	141877529-141877562	141903620-141903748
58669	ENSG00000154175	ABI3BP	0.00036281	0.0131782	0.271	0.894,0.935,0.79	0.707,0.442,0.656	chr3	-	100812467-100812523	100811728-100811799	100821054-100821113
58671	ENSG00000154175	ABI3BP	8.39596e-05	0.00415223	0.232	0.467,0.6,0.481	0.304,0.197,0.352	chr3	-	100812467-100812523	100811728-100811799	100832264-100832350
58737	ENSG00000154175	ABI3BP	9.35772e-10	1.47723e-07	0.274	0.549,0.56,0.637	0.272,0.323,0.329	chr3	-	100820220-100820303	100808161-100808235	100821054-100821113
58813	ENSG00000154175	ABI3BP	0.000401389	0.0142363	0.24	0.793,0.794,0.939	0.502,0.792,0.512	chr3	-	100825785-100825844	100808161-100808235	100828393-100828452
59076	ENSG00000154175	ABI3BP	0	0	-0.348	0.181,0.164,0.183	0.531,0.536,0.504	chr3	-	100862838-100862909	100862311-100862385	100864833-100864907
59085	ENSG00000154175	ABI3BP	0	0	-0.311	0.435,0.428,0.455	0.759,0.752,0.741	chr3	-	100864002-100864076	100862311-100862385	100864833-100864907
59372	ENSG00000068615	REEP1	0	0	0.253	0.262,0.31,0.251	0.014,0.035,0.014	chr2	-	86227363-86227398	86219970-86220121	86232625-86232802
59593	ENSG00000169764	UGP2	1.4677e-05	0.000967169	0.264	0.633,0.624,0.67	0.392,0.35,0.394	chr2	+	63842539-63842599	63842381-63842437	63856306-63856433
60210	ENSG00000187079	TEAD1	0	0	0.535	0.798,0.79,0.83	0.278,0.255,0.281	chr11	+	12878889-12878900	12864838-12864900	12879708-12879842
60557	ENSG00000130779	CLIP1	5.41212e-11	9.71814e-09	-0.209	0.705,0.719,0.676	0.953,0.866,0.908	chr12	-	122347375-122347479	122340753-122341697	122351111-122351143
61015	ENSG00000122678	POLM	3.51507e-05	0.00203935	0.223	0.818,1,1	0.786,0.806,0.556	chr7	-	44076509-44076629	44073783-44074025	44078740-44078811
61978	ENSG00000104093	DMXL2	1.09037e-05	0.000753192	0.204	0.937,0.935,0.954	0.71,0.636,0.867	chr15	-	51459598-51459660	51458709-51458795	51463379-51463496
62024	ENSG00000151445	VIPAS39	3.01658e-06	0.000245332	0.208	0.408,0.279,0.448	0.177,0.218,0.117	chr14	-	77457095-77457413	77454010-77454102	77457495-77457572
62382	ENSG00000182979	MTA1	0	0	0.299	0.986,0.994,0.994	0.652,0.709,0.715	chr14	+	105466707-105466742	105465334-105466578	105469467-105469498
62468	ENSG00000136699	SMPD4	0	0	0.368	0.674,0.62,0.683	0.25,0.347,0.275	chr2	-	130161186-130161272	130157251-130157396	130164374-130164445
62810	ENSG00000145725	PPIP5K2	0.000598614	0.0193636	-0.225	0.784,0.627,0.493	0.919,0.948,0.711	chr5	+	103186320-103186439	103184672-103184744	103187314-103187376
62911	ENSG00000235109	ZSCAN31	0.00150372	0.0388316	0.25	0.867,1,0.722	0.522,0.548,0.769	chr6	-	28336790-28336943	28327383-28327533	28353862-28353952
63939	ENSG00000148481	MINDY3	0	0	-0.333	0.601,0.572,0.52	0.905,0.894,0.894	chr10	-	15838228-15838279	15837204-15837318	15841426-15841599
64120	ENSG00000163359	COL6A3	0	0	-0.371	0.344,0.377,0.375	0.758,0.737,0.713	chr2	-	237378636-237379235	237376772-237377344	237380915-237381499
64241	ENSG00000154556	SORBS2	0	0	-0.207	0.02,0.056,0.109	0.235,0.291,0.281	chr4	-	185684754-185684842	185678796-185678822	185690562-185690611
64242	ENSG00000154556	SORBS2	0	0	-0.266	0.031,0.06,0.126	0.321,0.357,0.338	chr4	-	185684754-185684846	185678796-185678822	185690562-185690599
64244	ENSG00000154556	SORBS2	0	0	-0.246	0.027,0.058,0.126	0.281,0.391,0.278	chr4	-	185684754-185684846	185678796-185678822	185775227-185775366
64245	ENSG00000154556	SORBS2	4.03082e-11	7.36321e-09	-0.489	0.084,0.286,0.262	0.561,0.759,0.779	chr4	-	185684754-185684846	185678796-185678822	185775231-185775366
64393	ENSG00000115760	BIRC6	2.09084e-11	3.94527e-09	0.339	0.975,0.941,0.898	0.7,0.517,0.581	chr2	+	32435496-32435585	32433644-32433804	32436053-32436184
64606	ENSG00000100280	AP1B1	0	0	-0.271	0.115,0.159,0.199	0.422,0.402,0.462	chr22	-	29339754-29339774	29338990-29339133	29340656-29340857
64684	ENSG00000155657	TTN	0.00177685	0.0439752	0.228	0.709,0.784,0.856	0.431,0.541,0.692	chr2	-	178663819-178663902	178663627-178663710	178669592-178669675
64732	ENSG00000155657	TTN	1.57196e-11	3.01156e-09	-0.504	0.222,0.455,0.253	0.754,0.793,0.896	chr2	-	178757542-178757916	178753361-178754009	178758984-178759172
64733	ENSG00000155657	TTN	0.000822954	0.0247841	-0.329	0.231,0.556,0.377	0.58,0.891,0.68	chr2	-	178757542-178757916	178756222-178756797	178758984-178759172
64904	ENSG00000135597	REPS1	2.02541e-05	0.00127556	-0.21	0.413,0.365,0.402	0.641,0.687,0.481	chr6	-	138926401-138926481	138921037-138921124	138929977-138930098
65170	ENSG00000171202	TMEM126A	0.000233465	0.00939071	0.219	0.882,1,0.953	0.902,0.667,0.609	chr11	+	85654041-85654234	85650249-85650341	85655594-85655708
65748	ENSG00000130396	AFDN	0	0	0.652	0.835,0.935,0.94	0.254,0.163,0.338	chr6	+	167913403-167913423	167911284-167911489	167914168-167914313
65812	ENSG00000196569	LAMA2	0	0	0.263	1,1,0.997	0.754,0.732,0.721	chr6	+	129443063-129443068	129440816-129440998	129445667-129445821
65813	ENSG00000196569	LAMA2	0	0	0.479	0.543,0.519,0.545	0.047,0.075,0.049	chr6	+	129475390-129475401	129473214-129473352	129478693-129478813
65937	ENSG00000127054	INTS11	4.70656e-05	0.00257975	0.405	0.721,0.649,0.951	0.368,0.532,0.206	chr1	-	1323181-1323287	1315520-1315618	1324581-1324625
66030	ENSG00000198380	GFPT1	0	0	0.434	0.531,0.479,0.545	0.078,0.082,0.092	chr2	-	69354259-69354312	69350078-69350183	69354489-69354568
66464	ENSG00000008294	SPAG9	0	0	0.401	0.816,0.801,0.798	0.359,0.423,0.429	chr17	-	50975863-50975901	50974771-50974947	50977108-50977221
66728	ENSG00000143537	ADAM15	9.37214e-06	0.000662948	-0.337	0.612,0.457,0.434	0.917,0.909,0.687	chr1	+	155061415-155061489	155060763-155060832	155061904-155061975
66731	ENSG00000143537	ADAM15	1.87905e-07	2.02662e-05	-0.338	0.609,0.455,0.514	0.94,0.953,0.698	chr1	+	155061418-155061489	155060763-155060832	155061904-155061975
67073	ENSG00000085978	ATG16L1	3.87661e-09	5.58878e-07	0.205	0.876,0.975,0.976	0.753,0.653,0.805	chr2	+	233273721-233273777	233272966-233273052	233274676-233274778
68045	ENSG00000132970	WASF3	6.23316e-10	1.01172e-07	-0.362	0.462,0.541,0.612	0.971,0.905,0.824	chr13	+	26676549-26676724	26671872-26671989	26680035-26680201
68048	ENSG00000132970	WASF3	0	0	0.286	0.311,0.366,0.314	0.053,0.035,0.045	chr13	+	26680035-26680201	26676549-26676724	26681054-26681320
68615	ENSG00000154743	TSEN2	0.000271026	0.0105133	0.258	0.775,0.906,0.927	0.762,0.663,0.41	chr3	+	12532662-12532773	12529762-12531659	12539161-12539623
68667	ENSG00000157193	LRP8	5.17888e-06	0.000395204	0.209	0.7,0.686,0.636	0.421,0.512,0.461	chr1	-	53249380-53249556	53242364-53247056	53250690-53250862
69679	ENSG00000220804	LINC01881	0.000943573	0.0275192	0.212	0.763,0.927,0.894	0.727,0.602,0.62	chr2	+	242116183-242116232	242114639-242114741	242118965-242119057
69802	ENSG00000168036	CTNNB1	0	0	-0.236	0.043,0.048,0.04	0.277,0.266,0.295	chr3	+	41224190-41224321	41224021-41224081	41224526-41224711
70096	ENSG00000047849	MAP4	0	0	0.223	0.583,0.578,0.571	0.373,0.323,0.368	chr3	-	47909038-47912421	47877417-47877523	47914817-47914939
70309	ENSG00000183023	SLC8A1	0.00010704	0.00505538	0.21	0.632,0.648,0.456	0.387,0.341,0.378	chr2	-	40170281-40170349	40164854-40164984	40174825-40174842
70311	ENSG00000183023	SLC8A1	2.85861e-11	5.2943e-09	0.245	0.953,0.94,0.939	0.719,0.617,0.761	chr2	-	40174706-40174720	40170281-40170349	40174825-40174842
70312	ENSG00000183023	SLC8A1	8.00153e-11	1.42149e-08	0.312	0.544,0.352,0.422	0.143,0.144,0.095	chr2	-	40175261-40175281	40174825-40174842	40177752-40177855
70346	ENSG00000177479	ARIH2	0.000171775	0.00737629	0.222	0.901,0.851,0.842	0.685,0.655,0.587	chr3	+	48945136-48945181	48918821-48918998	48961612-48961679
70752	ENSG00000067113	PLPP1	0	0	0.253	0.643,0.635,0.642	0.412,0.377,0.373	chr5	-	55475299-55475450	55467869-55468149	55534572-55534964
71158	ENSG00000131437	KIF3A	0.000264012	0.010305	0.265	0.749,0.773,0.771	0.35,0.654,0.493	chr5	-	132708907-132708978	132706451-132706459	132710959-132711057
72117	ENSG00000143850	PLEKHA6	2.22045e-15	5.90132e-13	-0.232	0.181,0.173,0.128	0.34,0.439,0.399	chr1	-	204243114-204243263	204241685-204241814	204244864-204245003
73814	ENSG00000084774	CAD	3.72258e-13	8.31633e-11	0.345	0.555,0.457,0.451	0.093,0.106,0.228	chr2	+	27240567-27240617	27240265-27240361	27240911-27240955
73859	ENSG00000184381	PLA2G6	8.75966e-14	2.11235e-11	-0.423	0.462,0.357,0.463	0.82,0.909,0.822	chr22	-	38128269-38128430	38126371-38126449	38129454-38129562
74281	ENSG00000122786	CALD1	1.79149e-06	0.000154875	-0.205	0.528,0.478,0.528	0.677,0.691,0.78	chr7	+	134935688-134935765	134932988-134934077	134941092-134941237
75218	ENSG00000182606	TRAK1	0	0	0.432	0.583,0.626,0.592	0.166,0.179,0.16	chr3	+	42220499-42220591	42219494-42219596	42222942-42225148
75799	ENSG00000161203	AP2M1	0	0	-0.357	0.304,0.299,0.273	0.592,0.628,0.726	chr3	+	184180645-184180741	184180169-184180251	184180849-184180915
75956	ENSG00000203485	INF2	0	0	0.448	0.454,0.482,0.493	0.03,0.018,0.037	chr14	+	104715284-104715340	104714203-104714856	104718795-104719605
76328	ENSG00000063601	MTMR1	2.22045e-16	6.27588e-14	0.239	1,0.986,1	0.775,0.746,0.748	chrX	+	150712342-150712365	150699195-150699300	150712944-150712970
76571	ENSG00000196924	FLNA	0	0	0.391	0.709,0.745,0.742	0.345,0.326,0.351	chrX	-	154357251-154357274	154354825-154355072	154357434-154357623
77011	ENSG00000204580	DDR1	0	0	0.222	1,1,0.989	0.688,0.8,0.834	chr6	+	30885625-30885680	30881066-30881125	30888688-30888814
80118	ENSG00000251003	ZFPM2-AS1	4.00942e-06	0.000314834	-0.299	0.5,0.836,0.6	0.833,1,1	chr8	-	105787067-105787221	105784805-105785217	105787449-105787596
80238	ENSG00000134313	KIDINS220	9.99201e-16	2.73168e-13	0.358	0.712,0.716,0.704	0.289,0.338,0.432	chr2	-	8747145-8747201	8736868-8736999	8747887-8748000
80422	ENSG00000167524	RSKR	0.0017903	0.0442205	0.264	0.92,1,0.765	0.688,0.704,0.5	chr17	-	28611544-28611656	28604950-28605215	28611768-28611795
80423	ENSG00000167524	RSKR	6.88361e-05	0.00353244	0.259	0.926,1,1	1,0.548,0.6	chr17	-	28611544-28611656	28610420-28610699	28611768-28611795
80518	ENSG00000170873	MTSS1	0	0	-0.326	0.193,0.087,0.16	0.447,0.472,0.498	chr8	-	124558713-124558832	124556232-124556405	124562782-124562992
80519	ENSG00000170873	MTSS1	1.04897e-10	1.8439e-08	-0.412	0.421,0.286,0.422	0.833,0.789,0.743	chr8	-	124558713-124558832	124556261-124556354	124562782-124562992
80520	ENSG00000170873	MTSS1	0	0	-0.502	0.116,0.094,0.104	0.597,0.644,0.579	chr8	-	124558713-124558832	124557681-124557875	124562782-124562992
80820	ENSG00000008513	ST3GAL1	1.30687e-05	0.000876164	0.258	1,0.933,0.941	0.5,1,0.6	chr8	-	133545774-133545926	133499135-133499189	133571693-133571887
81270	ENSG00000130939	UBE4B	1.74449e-09	2.64452e-07	0.272	0.783,0.794,0.894	0.489,0.649,0.518	chr1	+	10106197-10106583	10105516-10105744	10117459-10117600
81348	ENSG00000166546	BEAN1	5.74998e-05	0.00304104	0.219	0.548,0.512,0.622	0.377,0.314,0.333	chr16	+	66437595-66437701	66427295-66427431	66469602-66469865
81715	ENSG00000140612	SEC11A	3.95114e-06	0.000310988	-0.205	0.864,0.76,0.631	0.913,0.957,1	chr15	-	84687625-84687774	84670725-84670782	84716025-84716063
81742	ENSG00000259332	ST20-MTHFS	0.00184709	0.0452939	-0.238	0.605,0.521,0.644	0.842,0.832,0.81	chr15	-	79907629-79907684	79889093-79889354	79923452-79923744
82084	ENSG00000186638	KIF24	2.76561e-06	0.000227787	-0.222	0.871,0.892,0.571	1,1,1	chr9	-	34290174-34290389	34286617-34286704	34306252-34306441
82454	ENSG00000135164	DMTF1	0.000517298	0.0173319	0.206	0.453,0.487,0.552	0.31,0.309,0.255	chr7	+	87163239-87163332	87154390-87154528	87163495-87163539
82656	ENSG00000285184	AC244033.2	0.000198086	0.00825758	0.391	0.824,0.935,0.786	0.4,0.385,0.586	chr1	-	150054509-150054640	150050482-150050540	150066970-150067692
83836	ENSG00000106701	FSD1L	6.96345e-10	1.12262e-07	0.471	0.437,0.794,0.525	0.051,0.032,0.261	chr9	+	105513599-105513631	105512807-105512936	105534493-105534593
84027	ENSG00000157654	PALM2AKAP2	3.23907e-07	3.29651e-05	-0.211	0.452,0.602,0.496	0.762,0.69,0.731	chr9	+	109942686-109943381	109931927-109932028	110015954-110016039
84461	ENSG00000148180	GSN	7.89416e-06	0.000572539	-0.316	0.584,0.341,0.498	0.753,0.875,0.743	chr9	+	121297766-121297842	121286592-121286761	121300056-121300126
85447	ENSG00000160293	VAV2	0	0	-0.226	0.093,0.125,0.119	0.326,0.314,0.375	chr9	-	133769417-133769503	133768442-133768596	133770378-133770501
85570	ENSG00000148396	SEC16A	0	0	-0.306	0.248,0.197,0.19	0.46,0.529,0.565	chr9	-	136445052-136445111	136443823-136443900	136445645-136445719
85802	ENSG00000258890	CEP95	0.000879835	0.0261125	-0.27	0.357,0.238,0.435	0.725,0.529,0.586	chr17	+	64516723-64516828	64514229-64514358	64519321-64519436
86108	ENSG00000151240	DIP2C	0	0	0.328	0.325,0.338,0.341	0.006,0,0.013	chr10	-	311537-311566	310031-310092	327006-327176
86163	ENSG00000110651	CD81	0.00156373	0.039938	0.255	0.749,0.916,0.767	0.439,0.473,0.756	chr11	+	2386555-2386639	2382460-2382550	2390412-2390526
86344	ENSG00000144810	COL8A1	0.000234462	0.00942513	-0.306	0.429,0.533,0.565	0.891,0.795,0.759	chr3	+	99691399-99691568	99675660-99675721	99703307-99703618
86567	ENSG00000132950	ZMYM5	0.000595018	0.0192877	-0.304	0.706,0.4,0.469	0.838,0.778,0.871	chr13	-	19837656-19837821	19835477-19835689	19851355-19852190
88051	ENSG00000108669	CYTH1	0	0	0.731	0.897,0.72,0.844	0.054,0.124,0.09	chr17	-	78696007-78696009	78692417-78692493	78698269-78698380
88393	ENSG00000167110	GOLGA2	0	0	0.386	0.936,0.912,0.884	0.478,0.538,0.558	chr9	-	128272785-128272865	128268420-128268524	128273850-128273972
88444	ENSG00000102858	MGRN1	0	0	0.326	0.785,0.737,0.817	0.476,0.444,0.442	chr16	+	4680032-4680097	4677463-4677572	4681550-4681580
88525	ENSG00000067191	CACNB1	1.41998e-13	3.35952e-11	-0.271	0.646,0.594,0.56	0.885,0.918,0.811	chr17	-	39193648-39193797	39192024-39192094	39194884-39194970
88542	ENSG00000168958	MFF	4.11735e-08	5.01266e-06	0.209	0.629,0.602,0.754	0.428,0.434,0.497	chr2	+	227342745-227342819	227340292-227340380	227352514-227352573
88545	ENSG00000168958	MFF	0	0	0.264	0.751,0.724,0.838	0.482,0.507,0.533	chr2	+	227347226-227347384	227340292-227340380	227352514-227352573
89441	ENSG00000173727	AP000769.1	2.05599e-05	0.00128993	0.249	0.8,1,1	0.684,0.879,0.49	chr11	+	65455437-65455581	65455258-65455331	65455694-65455819
89522	ENSG00000127603	MACF1	0	0	-0.212	0.175,0.172,0.164	0.381,0.385,0.38	chr1	+	39469547-39469615	39468615-39468732	39479798-39479994
89728	ENSG00000052795	FNIP2	4.08562e-14	1.00828e-11	-0.266	0.572,0.733,0.653	0.905,0.927,0.924	chr4	+	158833801-158833890	158833528-158833628	158835405-158835476
90033	ENSG00000137497	NUMA1	0	0	0.558	0.693,0.679,0.689	0.126,0.134,0.127	chr11	-	72012401-72012442	72010786-72010854	72012895-72016260
90633	ENSG00000150672	DLG2	0	0	-0.567	0.235,0.342,0.234	0.913,0.832,0.767	chr11	-	83480372-83480413	83472727-83472777	83483253-83483298
90983	ENSG00000115977	AAK1	6.07732e-10	9.87709e-08	-0.264	0.605,0.647,0.929	1,1,0.972	chr2	-	69478951-69479061	69476880-69476990	69480860-69480961
91701	ENSG00000186174	BCL9L	2.29372e-13	5.27114e-11	0.327	0.833,0.895,0.934	0.618,0.453,0.611	chr11	-	118909914-118910015	118908417-118908655	118918826-118918879
91702	ENSG00000186174	BCL9L	2.32687e-11	4.36189e-09	0.265	0.938,0.961,0.966	0.649,0.75,0.671	chr11	-	118909914-118910015	118908417-118908655	118925238-118925453
91835	ENSG00000255248	MIR100HG	0.000463576	0.0158937	-0.329	0.652,0.455,0.619	0.833,0.933,0.947	chr11	-	122038027-122038243	122033314-122033462	122155551-122155632
92047	ENSG00000154134	ROBO3	1.8953e-09	2.85566e-07	0.394	0.679,0.675,0.728	0.268,0.352,0.281	chr11	+	124877161-124877184	124876486-124876932	124877519-124877658
92048	ENSG00000154134	ROBO3	6.04336e-08	7.17867e-06	0.276	0.778,0.791,0.757	0.546,0.456,0.496	chr11	+	124877161-124877309	124876822-124876932	124877519-124877796
92051	ENSG00000154134	ROBO3	2.4712e-06	0.000205652	0.208	0.888,0.849,0.825	0.722,0.554,0.661	chr11	+	124877267-124877309	124876826-124876932	124877519-124877658
92416	ENSG00000163995	ABLIM2	0.00045244	0.0155997	0.262	0.833,0.917,1	0.474,0.824,0.667	chr4	-	8027759-8027857	8020202-8020303	8029656-8029776
92695	ENSG00000138161	CUZD1	6.9414e-08	8.18718e-06	0.25	1,1,1	0.806,0.579,0.864	chr10	-	122841178-122841328	122839017-122839231	122845762-122845857
92976	ENSG00000120549	KIAA1217	2.81345e-11	5.2203e-09	0.321	1,1,0.93	0.705,0.585,0.676	chr10	+	24542883-24544481	24542693-24542770	24544981-24545103
93017	ENSG00000136754	ABI1	0	0	0.425	0.781,0.801,0.786	0.373,0.397,0.323	chr10	-	26771075-26771089	26770245-26770345	26777065-26777241
93103	ENSG00000124813	RUNX2	9.85119e-05	0.00473974	-0.3	0.49,0.714,0.611	1,0.765,0.95	chr6	+	45513450-45513653	45512246-45512407	45663115-45663872
93796	ENSG00000099290	WASHC2A	3.92663e-05	0.00223076	0.208	0.494,0.371,0.552	0.355,0.249,0.188	chr10	+	50127160-50127222	50126057-50126179	50127583-50127795
93916	ENSG00000151150	ANK3	5.99143e-12	1.20184e-09	0.376	0.962,0.971,0.983	0.675,0.618,0.495	chr10	-	60044074-60044133	60042672-60042759	60044265-60044348
94216	ENSG00000164828	SUN1	9.54792e-14	2.28593e-11	0.214	0.817,0.779,0.818	0.579,0.571,0.622	chr7	+	848418-848615	843341-843520	849923-850033
94217	ENSG00000164828	SUN1	0	0	0.303	0.803,0.72,0.737	0.479,0.451,0.422	chr7	+	848418-848615	843341-843520	851384-851482
94226	ENSG00000164828	SUN1	6.90004e-13	1.50622e-10	0.213	0.774,0.707,0.704	0.553,0.517,0.477	chr7	+	849923-850033	843341-843520	851384-851481
94366	ENSG00000148660	CAMK2G	0	0	-0.276	0.222,0.229,0.297	0.544,0.53,0.501	chr10	-	73819532-73819645	73817479-73817554	73821682-73821730
94493	ENSG00000183077	AFMID	0.000375395	0.0135313	0.216	0.598,0.572,0.751	0.407,0.449,0.416	chr17	+	78202703-78202751	78190970-78191060	78206911-78207187
94545	ENSG00000156113	KCNMA1	0.000552533	0.018223	0.234	0.448,0.748,0.652	0.417,0.307,0.421	chr10	-	76974487-76974573	76969974-76970067	77011967-77012043
94830	ENSG00000197746	PSAP	0	0	0.329	0.823,0.83,0.822	0.472,0.496,0.521	chr10	-	71823888-71823896	71821876-71822007	71825837-71825893
95017	ENSG00000148688	RPP30	5.98136e-07	5.7405e-05	0.239	1,1,1	0.683,0.751,0.85	chr10	+	90903192-90903276	90900570-90900668	90905302-90906065
95185	ENSG00000095637	SORBS1	0	0	-0.231	0.651,0.639,0.601	0.858,0.9,0.827	chr10	-	95322746-95322805	95321963-95322021	95339133-95339327
95191	ENSG00000095637	SORBS1	0	0	0.308	0.75,0.727,0.739	0.416,0.424,0.451	chr10	-	95336521-95337294	95322746-95322805	95339133-95339327
95194	ENSG00000095637	SORBS1	0	0	0.819	0.939,0.989,0.966	0.127,0.136,0.174	chr10	-	95351209-95351376	95346406-95346452	95354882-95354967
95195	ENSG00000095637	SORBS1	0	0	0.845	0.887,0.978,0.934	0.07,0.085,0.108	chr10	-	95351216-95351376	95346406-95346452	95354882-95354967
95197	ENSG00000095637	SORBS1	1.40795e-11	2.71552e-09	0.211	0.393,0.363,0.39	0.163,0.201,0.149	chr10	-	95371326-95371427	95367650-95367699	95371984-95372049
95205	ENSG00000095637	SORBS1	0	0	0.343	0.713,0.754,0.824	0.365,0.43,0.468	chr10	-	95394611-95394673	95384238-95384285	95395001-95395075
95206	ENSG00000095637	SORBS1	7.77156e-16	2.13629e-13	0.271	0.476,0.402,0.508	0.186,0.16,0.226	chr10	-	95394611-95394673	95384238-95384285	95397220-95397283
95555	ENSG00000197694	SPTAN1	0	0	0.488	0.628,0.605,0.611	0.138,0.106,0.136	chr9	+	128592983-128593042	128591477-128591625	128594175-128594373
95560	ENSG00000197694	SPTAN1	0	0	0.252	0.405,0.416,0.393	0.131,0.162,0.166	chr9	+	128609651-128609665	128609122-128609284	128611714-128611845
95623	ENSG00000138162	TACC2	0	0	0.426	0.903,0.892,0.868	0.534,0.359,0.493	chr10	+	122230351-122230440	122229346-122229486	122237395-122237538
95929	ENSG00000184922	FMNL1	0	0	-0.219	0.323,0.28,0.26	0.502,0.502,0.515	chr17	+	45246505-45246604	45246210-45246330	45246867-45247318
96625	ENSG00000196792	STRN3	0.000352386	0.0128907	0.212	0.837,0.789,0.774	0.69,0.54,0.534	chr14	-	30918966-30919106	30913524-30913657	30929201-30929311
97043	ENSG00000010295	IFFO1	0.000749641	0.0231218	0.298	0.807,0.865,0.74	0.634,0.571,0.314	chr12	-	6549476-6549484	6548065-6548157	6549756-6549896
97044	ENSG00000010295	IFFO1	0.00192439	0.0466303	0.247	0.856,0.83,0.771	0.753,0.544,0.42	chr12	-	6549476-6549484	6548065-6548160	6549756-6549896
97270	ENSG00000092841	MYL6	0	0	0.403	0.851,0.855,0.867	0.465,0.436,0.462	chr12	+	56160626-56160670	56160243-56160320	56161387-56161550
98026	ENSG00000087470	DNM1L	0	0	-0.332	0.476,0.44,0.501	0.826,0.785,0.803	chr12	+	32737865-32737942	32737105-32737161	32740064-32740240
98027	ENSG00000087470	DNM1L	2.80463e-05	0.0016812	-0.211	0.277,0.263,0.245	0.568,0.399,0.452	chr12	+	32738264-32738296	32737105-32737161	32740064-32740240
98190	ENSG00000134283	PPHLN1	0	0	0.401	0.587,0.587,0.634	0.203,0.168,0.234	chr12	+	42384940-42384996	42374863-42375074	42387456-42387535
98493	ENSG00000161791	FMNL3	0	0	-0.608	0.344,0.306,0.376	1,0.891,0.959	chr12	-	49658442-49658594	49657082-49657190	49661966-49662049
98807	ENSG00000168259	DNAJC7	8.45406e-09	1.15719e-06	0.361	0.685,0.686,0.692	0.288,0.387,0.304	chr17	-	42003359-42003557	42000482-42000570	42017040-42017146
98808	ENSG00000168259	DNAJC7	6.66134e-16	1.84121e-13	0.437	0.663,0.714,0.629	0.266,0.229,0.2	chr17	-	42003359-42003557	42000482-42000570	42017052-42017162
99243	ENSG00000143498	TAF1A	0.000602388	0.0194637	0.228	0.783,0.765,0.911	0.75,0.485,0.54	chr1	-	222579759-222579872	222577445-222577643	222584128-222584297
99245	ENSG00000143498	TAF1A	0.000426011	0.0149064	0.294	0.661,0.688,0.875	0.607,0.324,0.41	chr1	-	222579759-222579890	222577445-222577643	222584128-222584297
99252	ENSG00000139613	SMARCC2	1.9984e-15	5.33241e-13	-0.225	0.346,0.293,0.281	0.504,0.531,0.559	chr12	-	56164303-56164368	56162983-56163765	56164648-56164731
99333	ENSG00000139793	MBNL2	5.14953e-10	8.47229e-08	-0.493	0.393,0.564,0.564	1,1,1	chr13	+	97356796-97356849	97343016-97343216	97357482-97357635
99334	ENSG00000139793	MBNL2	0	0	-0.446	0.064,0.085,0.136	0.528,0.52,0.574	chr13	+	97356796-97356849	97347041-97347067	97357482-97357635
99337	ENSG00000139793	MBNL2	0	0	-0.233	0.787,0.674,0.786	0.993,0.978,0.976	chr13	+	97366459-97366553	97357482-97357635	97391322-97391599
99831	ENSG00000152601	MBNL1	0	0	-0.533	0.271,0.31,0.297	0.846,0.861,0.77	chr3	+	152446704-152446757	152445282-152445539	152447620-152447773
100589	ENSG00000110931	CAMKK2	0	0	0.377	0.471,0.387,0.438	0.075,0.041,0.05	chr12	-	121244573-121244615	121237675-121240869	121245140-121245240
100617	ENSG00000196091	MYBPC1	1.11065e-08	1.48675e-06	0.268	0.756,0.856,0.668	0.478,0.506,0.492	chr12	+	101666744-101666797	101663426-101663560	101667732-101667899
100621	ENSG00000196091	MYBPC1	1.30281e-06	0.000115826	-0.204	0.398,0.381,0.367	0.572,0.608,0.578	chr12	+	101684382-101684424	101680343-101680529	101685582-101685615
100669	ENSG00000135631	RAB11FIP5	0	0	-0.405	0.357,0.295,0.373	0.718,0.755,0.768	chr2	-	73079651-73081663	73075993-73076182	73088050-73088749
101428	ENSG00000089159	PXN	0	0	0.225	0.279,0.298,0.281	0.067,0.07,0.047	chr12	-	120215930-120216090	120215560-120215661	120216273-120217116
101436	ENSG00000089159	PXN	0	0	0.289	0.459,0.453,0.351	0.118,0.131,0.146	chr12	-	120219207-120220091	120215103-120215273	120221623-120221758
101437	ENSG00000089159	PXN	0	0	0.239	0.42,0.447,0.392	0.156,0.172,0.213	chr12	-	120219207-120220091	120215560-120215661	120221623-120221758
101438	ENSG00000089159	PXN	0	0	0.436	0.719,0.706,0.725	0.236,0.296,0.31	chr12	-	120219207-120220091	120216273-120216581	120221623-120221758
101448	ENSG00000089159	PXN	0.000190295	0.00798316	0.22	0.48,0.491,0.443	0.312,0.264,0.177	chr12	-	120224643-120224727	120224151-120224377	120249883-120250161
101718	ENSG00000196498	NCOR2	0	0	-0.219	0.758,0.754,0.768	0.98,0.977,0.98	chr12	-	124327409-124327633	124326191-124326370	124330845-124330898
101759	ENSG00000073060	SCARB1	5.92888e-07	5.69559e-05	0.226	0.324,0.351,0.429	0.125,0.146,0.156	chr12	-	124782683-124782811	124776856-124778586	124786357-124786503
102821	ENSG00000023516	AKAP11	0	0	-0.409	0.392,0.38,0.315	0.787,0.809,0.717	chr13	+	42313047-42313130	42308454-42308609	42313894-42313940
102866	ENSG00000232077	LINC01031	1.39214e-06	0.000122572	-0.201	0.736,0.788,0.753	0.923,1,0.957	chr1	+	193349133-193349275	193348579-193348692	193351104-193351239
103027	ENSG00000231607	DLEU2	2.47703e-06	0.000206051	-0.256	0.852,0.92,0.459	1,1,1	chr13	-	50044651-50044768	50027090-50027406	50049584-50049662
103502	ENSG00000134874	DZIP1	0.000314554	0.0117733	0.205	0.358,0.522,0.551	0.297,0.245,0.273	chr13	-	95630714-95630813	95629989-95630113	95633234-95633321
103577	ENSG00000088387	DOCK9	0	0	-0.416	0.513,0.408,0.408	0.863,0.789,0.925	chr13	-	98845924-98846060	98845329-98845372	98848592-98848639
104156	ENSG00000163638	ADAMTS9	0.000774858	0.0236953	0.253	0.684,0.718,0.726	0.378,0.52,0.471	chr3	-	64655792-64655875	64655576-64655691	64658502-64658791
104267	ENSG00000165801	ARHGEF40	0	0	0.364	0.673,0.601,0.644	0.267,0.272,0.286	chr14	+	21087320-21087463	21087001-21087105	21087968-21088098
104457	ENSG00000172590	MRPL52	1.10887e-06	0.000100502	-0.209	0.839,0.89,0.644	1,1,1	chr14	+	22833418-22833489	22830964-22831037	22834172-22834346
104726	ENSG00000078328	RBFOX1	6.65364e-05	0.00343732	0.23	0.668,0.681,0.807	0.485,0.455,0.527	chr16	+	7664929-7664968	7653815-7653947	7676774-7676838
104756	ENSG00000184304	PRKD1	0	0	-0.299	0.28,0.287,0.288	0.641,0.564,0.547	chr14	-	29656476-29656499	29638694-29638904	29663699-29663859
104807	ENSG00000092148	HECTD1	0	0	-0.238	0.735,0.722,0.68	0.96,0.935,0.956	chr14	-	31113877-31114059	31113277-31113484	31114286-31114340
105549	ENSG00000080503	SMARCA2	2.56389e-05	0.0015626	-0.205	0.617,0.828,0.871	0.93,1,1	chr9	+	2159814-2159909	2158449-2158594	2161001-2161035
106249	ENSG00000186439	TRDN	1.6244e-05	0.00105413	0.244	1,0.914,0.788	0.59,0.649,0.732	chr6	-	123269849-123269866	123267707-123267751	123271139-123271186
106258	ENSG00000186439	TRDN	0	0	0.605	0.745,0.807,0.854	0.159,0.237,0.194	chr6	-	123375605-123375631	123366135-123366182	123377716-123377742
106436	ENSG00000165914	TTC7B	0	0	0.24	0.295,0.364,0.368	0.05,0.118,0.139	chr14	-	90603253-90603303	90593486-90593626	90610742-90610839
106573	ENSG00000015133	CCDC88C	0	0	0.639	0.862,0.801,0.659	0.149,0.154,0.102	chr14	-	91285395-91285836	91283329-91283517	91289105-91289331
106823	ENSG00000164136	IL15	8.02799e-05	0.00399986	0.302	0.526,0.744,0.536	0.299,0.36,0.241	chr4	+	141688822-141689035	141656186-141656307	141719366-141719476
107013	ENSG00000126214	KLC1	2.29239e-12	4.80017e-10	-0.384	0.476,0.55,0.434	0.877,0.805,0.931	chr14	+	103692359-103692425	103679398-103679545	103693553-103693634
107015	ENSG00000126214	KLC1	0	0	-0.273	0.682,0.659,0.613	0.911,0.932,0.929	chr14	+	103692359-103692425	103686863-103687211	103693553-103693634
107023	ENSG00000100711	ZFYVE21	0	0	-0.298	0.407,0.429,0.354	0.699,0.675,0.711	chr14	+	103729793-103729846	103729091-103729182	103732620-103732762
107357	ENSG00000125733	TRIP10	0	0	0.372	0.392,0.45,0.433	0.034,0.056,0.068	chr19	+	6746029-6746196	6744800-6744994	6746452-6746561
107570	ENSG00000128739	SNRPN	6.66134e-16	1.84121e-13	0.268	1,1,1	0.824,0.697,0.674	chr15	+	24958738-24958868	24920011-24920124	24962114-24962209
107730	ENSG00000005243	COPZ2	0	0	-0.356	0.283,0.291,0.328	0.642,0.647,0.681	chr17	-	48027676-48027789	48026167-48026475	48028472-48028510
107815	ENSG00000104067	TJP1	0	0	0.619	0.784,0.703,0.699	0.082,0.139,0.109	chr15	-	29719777-29720016	29718266-29719138	29720358-29720708
108234	ENSG00000092529	CAPN3	0	0	0.458	0.628,0.772,0.757	0.242,0.25,0.292	chr15	+	42407867-42408324	42405926-42405943	42409303-42409380
108238	ENSG00000092529	CAPN3	0	0	0.373	0.801,0.893,0.846	0.487,0.41,0.525	chr15	+	42408211-42408324	42404785-42405943	42409303-42409380
108240	ENSG00000092529	CAPN3	2.499e-12	5.20021e-10	0.391	0.704,0.833,0.705	0.389,0.272,0.409	chr15	+	42408211-42408437	42405926-42405943	42409303-42409380
108554	ENSG00000104164	BLOC1S6	0.00199372	0.0478416	0.229	0.745,0.796,0.955	0.475,0.706,0.627	chr15	+	45592135-45592276	45587785-45587876	45605428-45605514
108932	ENSG00000140299	BNIP2	2.22045e-16	6.27588e-14	0.245	0.737,0.745,0.709	0.433,0.473,0.549	chr15	-	59668103-59668138	59663379-59664120	59668892-59668949
109380	ENSG00000116350	SRSF4	3.8652e-06	0.000305527	-0.268	0.576,0.822,0.667	0.929,0.941,1	chr1	-	29165890-29166064	29159374-29160517	29166729-29166866
109668	ENSG00000251669	FAM86EP	0.000621241	0.019957	0.249	0.691,0.721,0.706	0.355,0.404,0.612	chr4	-	3951139-3951219	3947499-3948220	3953111-3953165
110372	ENSG00000284626	AC091167.7	8.58586e-05	0.00422322	0.219	0.939,0.778,1	0.6,0.8,0.66	chr15	+	90240900-90241724	90238492-90238548	90251554-90251594
111361	ENSG00000067365	METTL22	7.18504e-10	1.15556e-07	-0.207	0.793,0.702,0.837	1,0.954,1	chr16	+	8644529-8644725	8642463-8642565	8646108-8646218
111597	ENSG00000122367	LDB3	0	0	-0.386	0.144,0.167,0.133	0.508,0.583,0.512	chr10	+	86681436-86681803	86680082-86680157	86685678-86685700
111604	ENSG00000122367	LDB3	1.03473e-12	2.22003e-10	0.202	0.97,0.97,0.985	0.9,0.653,0.766	chr10	+	86687069-86687272	86680082-86680157	86691896-86692065
111605	ENSG00000122367	LDB3	0	0	0.651	0.686,0.75,0.701	0.066,0.057,0.06	chr10	+	86687069-86687272	86681436-86681803	86691896-86692065
112142	ENSG00000137177	KIF13A	0	0	0.726	0.915,0.886,0.856	0.175,0.157,0.148	chr6	-	17789872-17789910	17787776-17787875	17794249-17794395
112143	ENSG00000137177	KIF13A	0	0	0.525	0.984,1,1	0.549,0.365,0.495	chr6	-	17789872-17789910	17787776-17787875	17794572-17794704
112305	ENSG00000080603	SRCAP	0	0	-0.374	0.128,0.125,0.154	0.515,0.449,0.564	chr16	+	30722563-30722748	30722122-30722286	30722963-30723229
112505	ENSG00000086598	TMED2	0	0	0.219	0.666,0.662,0.7	0.476,0.449,0.446	chr12	+	123587611-123587631	123586747-123586939	123590342-123590446
112654	ENSG00000102893	PHKB	0	0	-0.475	0.186,0.155,0.162	0.613,0.72,0.596	chr16	+	47463882-47463993	47461295-47461426	47497399-47497488
112655	ENSG00000102893	PHKB	0	0	-0.485	0.254,0.237,0.222	0.696,0.786,0.686	chr16	+	47463899-47463993	47461123-47461426	47497399-47497488
113029	ENSG00000140859	KIFC3	0	0	0.619	0.927,0.917,0.912	0.281,0.308,0.31	chr16	-	57759125-57759153	57758217-57758909	57759728-57759836
113642	ENSG00000166747	AP1G1	1.92482e-11	3.65263e-09	-0.22	0.254,0.319,0.23	0.473,0.47,0.52	chr16	-	71767877-71767885	71765489-71765584	71769623-71769699
113995	ENSG00000274211	SOCS7	8.12718e-11	1.44253e-08	-0.316	0.201,0.236,0.142	0.525,0.415,0.586	chr17	+	38365308-38365409	38364752-38364856	38366287-38366417
114188	ENSG00000141068	KSR1	5.4975e-06	0.000416504	-0.328	0.393,0.388,0.412	0.778,0.558,0.84	chr17	+	27601360-27601401	27597268-27597436	27603834-27603888
114310	ENSG00000223959	AFG3L1P	0.000175369	0.00749788	-0.209	0.681,0.712,0.695	0.864,0.96,0.89	chr16	+	89978810-89978878	89977605-89977802	89980242-89980336
115195	ENSG00000175662	TOM1L2	0	0	0.226	0.799,0.781,0.802	0.58,0.585,0.539	chr17	-	17857769-17857855	17850893-17850952	17861476-17861551
115686	ENSG00000196535	MYO18A	2.31619e-05	0.00143253	0.256	0.589,0.669,0.572	0.433,0.331,0.299	chr17	-	29124653-29124688	29122166-29122253	29140340-29140418
115688	ENSG00000196535	MYO18A	3.54699e-05	0.00205456	0.203	0.799,0.732,0.715	0.539,0.484,0.613	chr17	-	29125893-29125967	29122166-29122253	29127852-29128544
115692	ENSG00000196535	MYO18A	9.82551e-07	9.02362e-05	0.212	0.963,0.817,0.865	0.622,0.656,0.732	chr17	-	29125893-29125967	29124653-29124688	29131383-29131435
116591	ENSG00000108433	GOSR2	0.000266125	0.0103693	-0.289	0.639,0.481,0.65	1,0.789,0.849	chr17	+	46931102-46931207	46929520-46929584	46935029-46935169
117252	ENSG00000078403	MLLT10	0.000179233	0.0076192	-0.232	0.641,0.591,0.636	0.75,0.944,0.871	chr10	+	21682225-21682257	21681332-21681376	21713772-21713950
117385	ENSG00000154553	PDLIM3	9.26551e-11	1.63589e-08	0.541	0.72,0.784,0.749	0.116,0.177,0.337	chr4	-	185514270-185514337	185506522-185506652	185535342-185535507
117407	ENSG00000133193	FAM104A	0.000588472	0.019122	-0.227	0.412,0.495,0.544	0.699,0.726,0.706	chr17	-	73227165-73227182	73209605-73209768	73232086-73232320
118437	ENSG00000141380	SS18	2.39364e-13	5.48817e-11	0.202	0.44,0.454,0.462	0.271,0.279,0.2	chr18	-	26035831-26035923	26035005-26035127	26038555-26038659
118926	ENSG00000091164	TXNL1	0	0	0.288	0.399,0.351,0.334	0.069,0.07,0.081	chr18	-	56604436-56604478	56602898-56603056	56610993-56611097
120366	ENSG00000183963	SMTN	0	0	-0.348	0.457,0.443,0.459	0.814,0.827,0.762	chr22	+	31096633-31097060	31095560-31095609	31097269-31097338
120368	ENSG00000183963	SMTN	0	0	-0.266	0.635,0.676,0.644	0.914,0.933,0.905	chr22	+	31096733-31097150	31095534-31095609	31097269-31097338
120371	ENSG00000183963	SMTN	0	0	-0.349	0.456,0.443,0.458	0.814,0.827,0.762	chr22	+	31096738-31097060	31095560-31095609	31097269-31097338
120755	ENSG00000099889	ARVCF	0	0	-0.57	0.021,0.022,0.014	0.554,0.568,0.645	chr22	-	19971049-19971335	19969898-19970743	19971886-19971971
121066	ENSG00000268107	AC003005.1	1.46019e-05	0.000962536	0.235	1,0.862,1	0.556,0.6,1	chr19	+	57492113-57492211	57491471-57491597	57504660-57504786
121527	ENSG00000167555	ZNF528	0.000219521	0.00894837	-0.29	0.38,0.229,0.5	0.651,0.735,0.592	chr19	+	52408226-52408443	52406515-52406643	52414939-52415039
121953	ENSG00000142227	EMP3	1.54682e-07	1.6994e-05	0.208	0.567,0.507,0.479	0.315,0.317,0.297	chr19	+	48327521-48327605	48325347-48325610	48329352-48329492
121959	ENSG00000142227	EMP3	4.04523e-07	4.04506e-05	0.203	0.578,0.514,0.476	0.325,0.342,0.291	chr19	+	48327521-48327950	48325347-48325610	48329352-48329492
123044	ENSG00000213096	ZNF254	0.00111669	0.0311422	0.269	0.867,0.846,0.923	0.481,0.576,0.771	chr19	+	24049410-24049548	24046184-24046279	24105940-24106066
123702	ENSG00000008441	NFIX	0	0	-0.377	0.62,0.618,0.601	0.993,0.977,1	chr19	+	13078677-13078735	13075535-13075671	13081680-13081835
124068	ENSG00000174652	ZNF266	2.26201e-06	0.000189894	0.204	0.42,0.375,0.358	0.25,0.145,0.145	chr19	-	9418766-9419131	9418505-9418631	9419217-9419299
124069	ENSG00000174652	ZNF266	5.78483e-07	5.57056e-05	0.237	0.448,0.419,0.358	0.263,0.168,0.083	chr19	-	9418766-9419143	9418505-9418631	9419217-9419299
124738	ENSG00000071564	TCF3	0	0	0.227	0.351,0.349,0.453	0.141,0.169,0.161	chr19	-	1612207-1612475	1609290-1611849	1615285-1615821
124740	ENSG00000071564	TCF3	0	0	0.227	0.352,0.348,0.451	0.141,0.169,0.161	chr19	-	1612207-1612493	1609290-1611849	1615285-1615821
124756	ENSG00000071564	TCF3	0	0	-0.28	0.397,0.382,0.417	0.646,0.714,0.676	chr19	-	1615424-1615520	1612207-1612433	1615686-1615804
124951	ENSG00000198276	UCKL1	1.82256e-05	0.00116388	-0.239	0.565,0.682,0.935	1,0.9,1	chr20	-	63943653-63944021	63941110-63941208	63944397-63944458
125133	ENSG00000254995	STX16-NPEPL1	2.92965e-05	0.00174674	-0.277	0.273,0.365,0.273	0.57,0.656,0.517	chr20	+	58659623-58659665	58651434-58652138	58667490-58667597
125200	ENSG00000000419	DPM1	9.09212e-06	0.000645866	-0.206	0.745,0.746,0.745	1,0.854,1	chr20	-	50941105-50941209	50940865-50940958	50942031-50942122
125255	ENSG00000124226	RNF114	0	0	-0.275	0.67,0.646,0.73	0.968,0.959,0.944	chr20	+	49941561-49941703	49936397-49936552	49945382-49945488
125972	ENSG00000078814	MYH7B	5.58112e-06	0.000421883	0.304	0.697,0.694,0.715	0.473,0.397,0.324	chr20	+	34986100-34986138	34985066-34985129	34986886-34986989
126641	ENSG00000101365	IDH3B	0	0	0.236	0.632,0.647,0.667	0.415,0.435,0.387	chr20	-	2658627-2658837	2658395-2658522	2659525-2659585
126705	ENSG00000234684	SDCBP2-AS1	3.61242e-05	0.00208422	-0.293	0.412,0.857,0.684	1,0.833,1	chr20	+	1350339-1350445	1325421-1325529	1359699-1359859
126739	ENSG00000125826	RBCK1	3.7163e-06	0.000295171	0.218	0.856,0.745,0.768	0.516,0.556,0.644	chr20	+	420780-421031	419558-419731	422127-422238
126741	ENSG00000125826	RBCK1	5.57823e-10	9.11029e-08	0.285	0.827,0.757,0.757	0.475,0.495,0.515	chr20	+	420871-421153	419558-419731	422127-422238
126743	ENSG00000125826	RBCK1	4.19424e-06	0.0003283	0.215	0.855,0.747,0.768	0.523,0.556,0.647	chr20	+	420907-421031	419558-419731	422127-422238
126783	ENSG00000174628	IQCK	1.32655e-06	0.000117571	0.235	0.901,1,0.933	0.751,0.669,0.708	chr16	+	19735414-19735450	19733698-19733827	19763848-19763900
126854	ENSG00000163312	HELQ	0.00126545	0.034222	0.24	0.786,0.676,0.68	0.423,0.585,0.415	chr4	-	83446835-83447028	83446014-83446086	83448783-83448961
126969	ENSG00000058335	RASGRF1	2.58437e-07	2.70155e-05	-0.379	0.526,0.472,0.368	0.886,0.8,0.818	chr15	-	78978928-78979206	78973303-78973420	78980620-78980699
127727	ENSG00000046653	GPM6B	0	0	0.373	0.692,0.666,0.673	0.327,0.293,0.291	chrX	-	13774309-13774624	13772854-13773030	13776238-13776303
127728	ENSG00000046653	GPM6B	0	0	0.372	0.695,0.666,0.677	0.33,0.298,0.294	chrX	-	13774467-13774624	13772854-13773030	13776238-13776303
127863	ENSG00000117868	ESYT2	3.80561e-09	5.50226e-07	-0.219	0.733,0.771,0.706	0.949,0.982,0.937	chr7	-	158757332-158757433	158748194-158748280	158759486-158759581
128170	ENSG00000116698	SMG7	1.88738e-15	5.04288e-13	-0.26	0.127,0.15,0.082	0.292,0.363,0.485	chr1	+	183547103-183547251	183545966-183546337	183549208-183549288
128276	ENSG00000075711	DLG1	2.83802e-07	2.93153e-05	-0.207	0.563,0.739,0.711	0.88,0.898,0.855	chr3	-	197076582-197076682	197075837-197075870	197081051-197081117
129390	ENSG00000107186	MPDZ	2.8135e-08	3.53703e-06	-0.218	0.586,0.51,0.549	0.781,0.74,0.779	chr9	-	13143466-13143522	13139987-13140149	13147548-13147658
129572	ENSG00000106610	STAG3L4	1.4778e-06	0.000129375	-0.326	0.833,0.545,0.5	0.905,1,0.951	chr7	+	67335819-67336112	67330263-67330394	67339450-67339573
129573	ENSG00000106610	STAG3L4	4.14754e-06	0.000324916	-0.287	0.862,0.624,0.509	0.899,1,0.956	chr7	+	67336045-67336112	67330263-67330394	67339450-67339573
129978	ENSG00000154305	MIA3	1.11022e-16	3.18283e-14	0.308	0.63,0.718,0.7	0.403,0.42,0.3	chr1	+	222662458-222662529	222662253-222662332	222663998-222664148
129980	ENSG00000154305	MIA3	1.63203e-14	4.15559e-12	0.246	0.395,0.478,0.429	0.234,0.176,0.154	chr1	+	222662474-222662529	222662253-222662332	222663998-222664148
130373	ENSG00000132780	NASP	0	0	-0.251	0.124,0.132,0.154	0.42,0.328,0.416	chr1	+	45607321-45607686	45606482-45606591	45613169-45613248
130374	ENSG00000132780	NASP	0	0	-0.251	0.121,0.132,0.154	0.42,0.327,0.414	chr1	+	45607321-45607706	45606482-45606591	45613169-45613248
130783	ENSG00000286600	AC119427.2	0	0	0.278	0.747,0.723,0.691	0.426,0.484,0.416	chr1	-	201368162-201368227	201367466-201367797	201372027-201372035
130795	ENSG00000286600	AC119427.2	0	0	-0.36	0.206,0.204,0.201	0.565,0.571,0.556	chr1	-	201369722-201369845	201368162-201368227	201372027-201372041
130811	ENSG00000286600	AC119427.2	0	0	-0.383	0.279,0.276,0.272	0.659,0.665,0.651	chr1	-	201369813-201369845	201368162-201368227	201372027-201372041
130829	ENSG00000286600	AC119427.2	0	0	-0.283	0.572,0.572,0.601	0.874,0.861,0.86	chr1	-	201369816-201369842	201368162-201368227	201372027-201372041
130832	ENSG00000286600	AC119427.2	0	0	-0.303	0.529,0.531,0.562	0.856,0.837,0.837	chr1	-	201369816-201369844	201368162-201368227	201372027-201372041
130834	ENSG00000286600	AC119427.2	0	0	-0.307	0.519,0.521,0.553	0.85,0.832,0.832	chr1	-	201369816-201369853	201368162-201368227	201372027-201372041
130837	ENSG00000286600	AC119427.2	0	0	-0.317	0.496,0.498,0.531	0.839,0.819,0.819	chr1	-	201369816-201369866	201368162-201368227	201372027-201372041
130840	ENSG00000286600	AC119427.2	0	0	-0.343	0.428,0.43,0.462	0.798,0.775,0.775	chr1	-	201369816-201370135	201368162-201368227	201372027-201372041
130843	ENSG00000286600	AC119427.2	0	0	-0.341	0.43,0.432,0.464	0.799,0.776,0.775	chr1	-	201369816-201370223	201368162-201368227	201372027-201372041
130875	ENSG00000286600	AC119427.2	0	0	0.203	0.468,0.467,0.449	0.256,0.245,0.275	chr1	-	201372027-201372040	201368162-201368227	201372145-201372155
130884	ENSG00000286600	AC119427.2	0	0	0.217	0.558,0.562,0.536	0.327,0.328,0.35	chr1	-	201372027-201372044	201368162-201368227	201372145-201372155
131516	ENSG00000002586	CD99	0.000330559	0.0122443	0.269	0.421,0.518,0.511	0.039,0.243,0.36	chrX	+	2727293-2727347	2726260-2726373	2733357-2733672
132393	ENSG00000132424	PNISR	2.00784e-06	0.000170634	-0.202	0.811,0.753,0.648	0.909,0.973,0.937	chr6	-	99416349-99416451	99414572-99414686	99425215-99425331
133790	ENSG00000184916	JAG2	0	0	-0.324	0.475,0.417,0.5	0.802,0.787,0.775	chr14	-	105151033-105151104	105150865-105150911	105151283-105151396
133791	ENSG00000184916	JAG2	8.48148e-08	9.7477e-06	-0.279	0.269,0.198,0.325	0.576,0.595,0.458	chr14	-	105151087-105151104	105150865-105150911	105151283-105151396
134744	ENSG00000138756	BMP2K	1.87463e-05	0.00119485	0.206	1,1,0.947	0.571,0.854,0.905	chr4	+	78887178-78887284	78872614-78872798	78910610-78912185
135039	ENSG00000273748	AL592183.1	0.00021208	0.00871956	0.214	0.933,0.892,0.829	0.742,0.75,0.519	chrGL000219.1	-	76032-76177	54224-54293	78842-78952
135280	ENSG00000168487	BMP1	0	0	0.266	0.353,0.406,0.346	0.136,0.081,0.09	chr8	+	22201118-22201340	22197240-22197420	22201803-22201928
135282	ENSG00000168487	BMP1	0	0	0.27	0.358,0.413,0.347	0.135,0.082,0.09	chr8	+	22201118-22201535	22197240-22197420	22201803-22201928
135565	ENSG00000115414	FN1	0	0	-0.467	0.418,0.448,0.425	0.891,0.903,0.897	chr2	-	215380811-215380996	215379130-215379317	215382212-215382325
135567	ENSG00000115414	FN1	0	0	-0.467	0.418,0.448,0.425	0.891,0.903,0.897	chr2	-	215380811-215381062	215379130-215379317	215382212-215382325
135586	ENSG00000115414	FN1	0	0	-0.582	0.05,0.051,0.049	0.639,0.643,0.615	chr2	-	215392931-215393038	215391632-215391814	215394528-215394719
135587	ENSG00000115414	FN1	0	0	-0.582	0.05,0.052,0.049	0.639,0.643,0.616	chr2	-	215392931-215393041	215391632-215391814	215394528-215394719
135588	ENSG00000115414	FN1	0	0	-0.582	0.05,0.052,0.049	0.639,0.643,0.615	chr2	-	215392931-215393201	215391632-215391814	215394528-215394719
135590	ENSG00000115414	FN1	0	0	-0.491	0.032,0.033,0.037	0.511,0.541,0.523	chr2	-	215393078-215393203	215391632-215391814	215394528-215394719
135826	ENSG00000122691	TWIST1	0.000972776	0.028101	0.225	0.88,0.736,0.813	0.652,0.673,0.429	chr7	-	19115750-19116131	19113877-19113923	19116671-19117636
136158	ENSG00000189050	RNFT1	0.00192296	0.0466134	0.239	0.913,0.868,0.808	0.524,0.7,0.647	chr17	-	59962536-59962616	59958363-59958444	59962827-59962966
136675	ENSG00000062598	ELMO2	0	0	-0.282	0.003,0,0	0.356,0.241,0.252	chr20	-	46382206-46382241	46380253-46380303	46383416-46383494
136983	ENSG00000065882	TBC1D1	2.1279e-06	0.00017964	-0.333	0.429,0.644,0.625	0.955,0.848,0.895	chr4	+	38051899-38052060	38049600-38049859	38054199-38054338
137238	ENSG00000106077	ABHD11	0.00187645	0.0457786	0.204	0.69,0.571,0.763	0.468,0.465,0.479	chr7	-	73736915-73737391	73736663-73736691	73737562-73737735
137254	ENSG00000106077	ABHD11	0.00180852	0.0445718	0.205	0.681,0.571,0.757	0.468,0.452,0.475	chr7	-	73736989-73737391	73736663-73736691	73737562-73737735
137259	ENSG00000106077	ABHD11	0.00182515	0.0448932	0.205	0.676,0.571,0.763	0.468,0.452,0.475	chr7	-	73737069-73737391	73736663-73736691	73737562-73737735
137313	ENSG00000072518	MARK2	0	0	-0.361	0.26,0.257,0.165	0.583,0.579,0.603	chr11	+	63903986-63904354	63903061-63903158	63904786-63905043
137361	ENSG00000196465	MYL6B	0	0	0.212	0.334,0.342,0.337	0.134,0.121,0.121	chr12	+	56158902-56158920	56158684-56158711	56159587-56159647
137471	ENSG00000067798	NAV3	7.14628e-12	1.42493e-09	-0.385	0.469,0.551,0.515	0.92,0.836,0.933	chr12	+	78121940-78122070	78119237-78119945	78127167-78127208
138771	ENSG00000134775	FHOD3	0.000232091	0.00935681	-0.223	0.732,0.846,0.479	0.906,0.959,0.862	chr18	+	36649304-36649405	36625511-36625749	36652570-36652929
139268	ENSG00000151552	QDPR	0.00130799	0.0350461	0.3	0.86,0.729,0.816	0.625,0.486,0.394	chr4	-	17490667-17490745	17487179-17487236	17501719-17501859
139891	ENSG00000108387	SEPTIN4	6.82757e-05	0.00350998	-0.304	0.435,0.576,0.417	0.646,0.806,0.887	chr17	-	58526932-58526978	58526220-58526313	58537379-58537455
140428	ENSG00000106772	PRUNE2	0	0	0.267	0.773,0.824,0.828	0.584,0.523,0.518	chr9	-	76624929-76625058	76614450-76614600	76629192-76629290
140431	ENSG00000106772	PRUNE2	0	0	0.258	0.794,0.842,0.846	0.611,0.551,0.545	chr9	-	76624985-76625058	76614450-76614600	76629192-76629290
140699	ENSG00000105136	ZNF419	1.55687e-07	1.7095e-05	-0.248	0.771,0.667,0.774	0.957,1,1	chr19	+	57492113-57492211	57487965-57491597	57494368-57494648
140938	ENSG00000134369	NAV1	0.000428955	0.0149911	0.229	0.6,0.766,0.605	0.415,0.485,0.385	chr1	+	201788389-201788638	201786550-201786577	201789740-201789792
141155	ENSG00000123636	BAZ2B	2.03793e-05	0.0012802	-0.202	0.725,0.587,0.795	0.98,0.891,0.842	chr2	-	159337005-159337077	159332540-159332686	159337462-159337772
141189	ENSG00000204444	APOM	0.000143491	0.00640269	0.273	0.854,0.824,1	0.625,0.51,0.725	chr6	+	31656472-31656633	31652416-31652551	31657225-31657298
141247	ENSG00000100413	POLR3H	1.72918e-05	0.00111205	0.25	0.862,0.915,0.8	0.656,0.608,0.564	chr22	-	41532604-41533047	41532094-41532157	41540699-41540795
141270	ENSG00000103353	UBFD1	3.10862e-14	7.7577e-12	0.226	0.209,0.324,0.331	0.08,0.052,0.054	chr16	+	23564039-23564089	23562625-23562730	23570480-23574389
141272	ENSG00000103353	UBFD1	2.63123e-14	6.62408e-12	0.203	0.189,0.292,0.292	0.065,0.046,0.052	chr16	+	23564039-23564109	23562625-23562730	23570480-23574389
141387	ENSG00000145362	ANK2	1.62636e-09	2.47652e-07	-0.209	0.521,0.621,0.639	0.813,0.826,0.77	chr4	+	113258240-113258411	113255735-113255932	113264897-113264995
141388	ENSG00000145362	ANK2	2.30511e-08	2.931e-06	-0.248	0.367,0.445,0.449	0.706,0.697,0.603	chr4	+	113258382-113258411	113255735-113255932	113264897-113264995
141396	ENSG00000145362	ANK2	4.44089e-16	1.23428e-13	0.248	0.583,0.518,0.618	0.316,0.331,0.327	chr4	+	113372536-113372625	113369514-113369805	113373090-113373173
141605	ENSG00000138798	EGF	3.85794e-05	0.00219943	0.222	0.933,1,1	0.471,0.943,0.854	chr4	+	109940922-109941145	109913241-109913462	109943254-109943435
141651	ENSG00000131495	NDUFA2	1.81241e-07	1.96214e-05	-0.222	0.78,0.618,0.689	0.869,0.884,1	chr5	-	140645629-140645725	140638740-140639256	140647256-140647362
142347	ENSG00000138674	SEC31A	0	0	-0.306	0.47,0.552,0.501	0.755,0.824,0.863	chr4	-	82842140-82842341	82829000-82829058	82844386-82844509
142349	ENSG00000138674	SEC31A	0	0	-0.269	0.516,0.569,0.513	0.762,0.801,0.842	chr4	-	82842185-82842341	82829000-82829058	82844386-82844509
142506	ENSG00000138758	SEPTIN11	0	0	-0.234	0.613,0.57,0.604	0.826,0.849,0.814	chr4	+	77034497-77034577	77030783-77030970	77039073-77039326
142507	ENSG00000138758	SEPTIN11	0	0	-0.35	0.555,0.5,0.56	0.882,0.897,0.885	chr4	+	77034497-77034577	77030783-77030970	77039743-77040384
142550	ENSG00000166278	C2	2.88985e-06	0.000236368	0.261	1,1,1	0.789,0.76,0.667	chr6	+	31934170-31934299	31933867-31933965	31935923-31935990
142790	ENSG00000049540	ELN	1.2737e-07	1.418e-05	0.283	1,1,1	0.788,0.732,0.631	chr7	+	74063609-74063695	74063310-74063369	74068657-74068700
143142	ENSG00000137501	SYTL2	0	0	-0.233	0.12,0.111,0.101	0.331,0.337,0.363	chr11	-	85710814-85711232	85709467-85709500	85714413-85714507
143147	ENSG00000137501	SYTL2	0	0	-0.295	0.217,0.243,0.222	0.572,0.507,0.488	chr11	-	85710814-85711232	85709467-85709500	85718790-85719168
143152	ENSG00000137501	SYTL2	0	0	-0.233	0.119,0.112,0.1	0.331,0.337,0.362	chr11	-	85710885-85711232	85709467-85709500	85714413-85714507
143157	ENSG00000137501	SYTL2	0	0	-0.294	0.215,0.247,0.22	0.572,0.507,0.486	chr11	-	85710885-85711232	85709467-85709500	85718790-85719168
143159	ENSG00000137501	SYTL2	0	0	-0.283	0.298,0.31,0.248	0.586,0.557,0.563	chr11	-	85711113-85711246	85709331-85709500	85718790-85719180
143291	ENSG00000090989	EXOC1	0	0	0.402	0.532,0.448,0.409	0.039,0.091,0.052	chr4	+	55872755-55872808	55871849-55871958	55877917-55878066
144524	ENSG00000129116	PALLD	0	0	0.203	0.295,0.281,0.273	0.084,0.073,0.084	chr4	+	168925230-168925278	168924945-168925078	168926213-168928441
144530	ENSG00000129116	PALLD	0	0	0.249	0.358,0.359,0.351	0.108,0.102,0.112	chr4	+	168925233-168925314	168924945-168925078	168926213-168928457
144531	ENSG00000129116	PALLD	0	0	0.237	0.338,0.339,0.332	0.1,0.095,0.104	chr4	+	168925233-168925341	168924945-168925078	168926213-168928457
144532	ENSG00000129116	PALLD	0	0	0.236	0.338,0.339,0.332	0.1,0.095,0.105	chr4	+	168925233-168925384	168924945-168925078	168926213-168928457
144533	ENSG00000129116	PALLD	0	0	0.237	0.338,0.339,0.332	0.1,0.095,0.104	chr4	+	168925233-168925394	168924945-168925078	168926213-168928457
144586	ENSG00000118900	UBN1	2.39851e-05	0.00147845	0.234	1,0.935,1	1,0.667,0.565	chr16	+	4852879-4853139	4847481-4848210	4857990-4858076
144654	ENSG00000173040	EVC2	9.55545e-08	1.08921e-05	0.297	1,1,1	0.636,0.724,0.75	chr4	-	5633861-5633964	5631793-5632032	5640522-5640838
145554	ENSG00000171307	ZDHHC16	1.37143e-07	1.51753e-05	0.254	0.345,0.572,0.37	0.189,0.124,0.212	chr10	+	97453801-97453846	97453618-97453663	97454714-97454799
145949	ENSG00000168502	MTCL1	2.57572e-14	6.49249e-12	0.226	0.321,0.38,0.272	0.111,0.094,0.09	chr18	+	8793003-8793120	8785936-8786091	8796232-8796462
145988	ENSG00000143028	SYPL2	0	0	0.251	0.884,0.924,0.848	0.624,0.664,0.616	chr1	+	109477818-109478075	109476776-109476977	109479378-109482134
147180	ENSG00000101391	CDK5RAP1	0.00012485	0.00573958	-0.22	0.684,0.81,0.846	1,1,1	chr20	-	33392135-33392242	33387323-33387533	33401428-33401452
148888	ENSG00000130985	UBA1	7.77156e-16	2.13629e-13	-0.36	0.318,0.338,0.368	0.783,0.636,0.686	chrX	+	47198167-47198355	47196947-47197024	47198803-47198919
148903	ENSG00000130985	UBA1	1.11022e-16	3.18283e-14	-0.357	0.333,0.357,0.378	0.772,0.654,0.713	chrX	+	47198309-47198355	47196947-47197024	47198803-47198919
148958	ENSG00000197321	SVIL	3.96816e-05	0.00224591	-0.294	0.157,0.053,0.359	0.468,0.485,0.498	chr10	-	29507737-29507814	29499116-29499263	29508342-29508536
149157	ENSG00000198625	MDM4	5.14096e-06	0.000392759	0.241	0.46,0.388,0.414	0.257,0.176,0.107	chr1	+	204537430-204537746	204532191-204532246	204538209-204538308
149613	ENSG00000283515	AC020915.5	0.00117574	0.0324396	-0.255	0.684,0.739,0.565	0.879,0.875,1	chr19	+	58277183-58277420	58246746-58246794	58285717-58286807
149641	ENSG00000070882	OSBPL3	0	0	0.372	0.494,0.545,0.612	0.221,0.134,0.179	chr7	-	24849065-24849176	24842376-24842413	24852504-24852634
149644	ENSG00000070882	OSBPL3	2.04059e-13	4.73285e-11	-0.265	0.637,0.676,0.795	1,0.977,0.927	chr7	-	24863200-24863300	24861613-24861769	24863496-24863599
149645	ENSG00000070882	OSBPL3	2.04059e-13	4.73285e-11	-0.265	0.637,0.676,0.795	1,0.977,0.927	chr7	-	24863200-24863305	24861613-24861769	24863496-24863599
150375	ENSG00000119630	PGF	6.05546e-10	9.85755e-08	-0.282	0.19,0.277,0.244	0.449,0.482,0.626	chr14	-	74946213-74946306	74941834-74942733	74946379-74948215
150611	ENSG00000071054	MAP4K4	1.3306e-12	2.8457e-10	0.201	0.892,0.852,0.91	0.667,0.716,0.669	chr2	+	101860825-101860986	101859643-101859864	101863827-101864051
150615	ENSG00000071054	MAP4K4	0	0	-0.365	0.099,0.088,0.086	0.453,0.45,0.465	chr2	+	101863650-101864051	101859736-101859864	101864930-101865003
150617	ENSG00000071054	MAP4K4	0	0	-0.376	0.107,0.1,0.093	0.474,0.467,0.488	chr2	+	101863827-101864051	101859736-101859864	101864930-101865003
150618	ENSG00000071054	MAP4K4	0	0	-0.537	0.243,0.288,0.221	0.795,0.756,0.812	chr2	+	101863827-101864051	101860825-101860986	101864930-101865003
150620	ENSG00000071054	MAP4K4	0	0	-0.367	0.099,0.088,0.086	0.455,0.451,0.468	chr2	+	101863932-101864051	101859736-101859864	101864930-101865003
150621	ENSG00000071054	MAP4K4	0	0	-0.534	0.238,0.286,0.22	0.787,0.75,0.809	chr2	+	101863932-101864051	101860825-101860986	101864930-101865003
151450	ENSG00000162664	ZNF326	1.0815e-08	1.4516e-06	-0.271	0.415,0.397,0.441	0.657,0.765,0.644	chr1	+	90007634-90007750	90005003-90005092	90010088-90010286
152514	ENSG00000154710	RABGEF1	5.32168e-05	0.00285216	-0.228	0.789,0.8,0.583	1,1,0.857	chr7	+	66712167-66712613	66682164-66682258	66771883-66772078
152968	ENSG00000135049	AGTPBP1	0.000938281	0.0274287	0.277	0.958,1,0.857	1,0.749,0.235	chr9	-	85660936-85660985	85657435-85657643	85669485-85669578
153084	ENSG00000130595	TNNT3	0	0	-0.333	0.561,0.655,0.658	0.966,0.959,0.947	chr11	+	1926375-1926481	1923555-1923572	1926695-1926709
153087	ENSG00000130595	TNNT3	0	0	-0.325	0.031,0.035,0.033	0.361,0.353,0.36	chr11	+	1926375-1926481	1925099-1925116	1926695-1926709
153115	ENSG00000130595	TNNT3	1.03783e-11	2.02702e-09	-0.232	0.665,0.679,0.669	0.904,0.92,0.886	chr11	+	1926578-1926709	1926470-1926481	1929810-1929828
153130	ENSG00000130595	TNNT3	0	0	-0.333	0.652,0.675,0.651	0.993,0.994,0.99	chr11	+	1926695-1926848	1926470-1926481	1929810-1929828
153135	ENSG00000130595	TNNT3	0	0	-0.333	0.652,0.675,0.65	0.993,0.994,0.99	chr11	+	1926695-1926879	1926470-1926481	1929810-1929828
153143	ENSG00000130595	TNNT3	0	0	-0.257	0.107,0.108,0.111	0.369,0.366,0.361	chr11	+	1928680-1929143	1926695-1926709	1929810-1929828
153144	ENSG00000130595	TNNT3	0	0	-0.257	0.107,0.108,0.111	0.37,0.365,0.362	chr11	+	1928883-1929143	1926695-1926709	1929810-1929828
153145	ENSG00000130595	TNNT3	0	0	-0.258	0.107,0.108,0.112	0.37,0.367,0.363	chr11	+	1928937-1929143	1926695-1926709	1929810-1929828
153147	ENSG00000130595	TNNT3	0	0	-0.257	0.107,0.108,0.111	0.369,0.366,0.362	chr11	+	1928958-1929143	1926695-1926709	1929810-1929828
153149	ENSG00000130595	TNNT3	0	0	-0.256	0.107,0.108,0.111	0.369,0.365,0.361	chr11	+	1928974-1929143	1926695-1926709	1929810-1929828
153154	ENSG00000130595	TNNT3	0	0	-0.257	0.107,0.108,0.111	0.369,0.367,0.361	chr11	+	1929042-1929143	1926695-1926709	1929810-1929828
153168	ENSG00000130595	TNNT3	0	0	-0.367	0.181,0.181,0.176	0.553,0.564,0.521	chr11	+	1929120-1929384	1926695-1926709	1929810-1929828
153169	ENSG00000130595	TNNT3	0	0	-0.296	0.143,0.149,0.154	0.44,0.453,0.442	chr11	+	1929122-1929143	1926695-1926709	1929810-1929828
153173	ENSG00000130595	TNNT3	0	0	-0.27	0.122,0.136,0.131	0.404,0.407,0.389	chr11	+	1929129-1929143	1926695-1926709	1929810-1929828
154596	ENSG00000159173	TNNI1	9.4863e-12	1.85824e-09	0.305	0.398,0.393,0.506	0.132,0.079,0.171	chr1	-	201421887-201422033	201421673-201421726	201428838-201429274
154650	ENSG00000155957	TMBIM4	0.00158538	0.0403426	0.234	0.808,0.8,0.925	0.511,0.588,0.731	chr12	-	66160736-66161172	66153340-66153448	66168915-66169511
154651	ENSG00000155957	TMBIM4	6.53138e-06	0.000484934	0.243	0.913,0.952,0.961	0.75,0.692,0.655	chr12	-	66160736-66161172	66153340-66153448	66169290-66169353
154878	ENSG00000088448	ANKRD10	0	0	-0.23	0.201,0.194,0.166	0.406,0.437,0.409	chr13	-	110900273-110900661	110893197-110893263	110906033-110906124
154880	ENSG00000088448	ANKRD10	0	0	-0.266	0.251,0.243,0.211	0.493,0.542,0.469	chr13	-	110900273-110900694	110893197-110893263	110906033-110906124
154882	ENSG00000088448	ANKRD10	0	0	-0.264	0.413,0.437,0.39	0.711,0.678,0.644	chr13	-	110900530-110900586	110892957-110893263	110906033-110906124
154885	ENSG00000088448	ANKRD10	0	0	-0.257	0.446,0.468,0.425	0.728,0.713,0.67	chr13	-	110900530-110900609	110892957-110893263	110906033-110906124
154897	ENSG00000088448	ANKRD10	0	0	-0.224	0.177,0.17,0.149	0.392,0.405,0.37	chr13	-	110900610-110900661	110893197-110893263	110906033-110906124
154898	ENSG00000088448	ANKRD10	0	0	-0.264	0.239,0.23,0.201	0.479,0.524,0.458	chr13	-	110900610-110900694	110893197-110893263	110906033-110906124
155449	ENSG00000134330	IAH1	8.55093e-05	0.00421017	-0.268	0.553,0.597,0.757	0.87,0.902,0.94	chr2	+	9475999-9476039	9474578-9474647	9478254-9478370
155901	ENSG00000163788	SNRK	2.99065e-06	0.000243718	0.304	1,0.88,1	0.556,0.714,0.697	chr3	+	43303098-43303223	43286538-43286675	43332169-43333390
155998	ENSG00000019144	PHLDB1	0	0	0.475	0.849,0.815,0.81	0.389,0.326,0.333	chr11	+	118639861-118640004	118639162-118639251	118642254-118642394
156055	ENSG00000198947	DMD	0	0	0.39	0.449,0.321,0.498	0.024,0.04,0.033	chrX	-	31126642-31126669	31119228-31121930	31134102-31134194
156057	ENSG00000198947	DMD	0	0	0.434	0.461,0.427,0.515	0.03,0.038,0.034	chrX	-	31126642-31126698	31119228-31121930	31134102-31134194
156058	ENSG00000198947	DMD	0	0	0.421	0.447,0.414,0.501	0.029,0.036,0.033	chrX	-	31126642-31126707	31119228-31121930	31134102-31134194
156059	ENSG00000198947	DMD	0	0	0.384	0.41,0.366,0.456	0.024,0.03,0.027	chrX	-	31126642-31126799	31119228-31121930	31134102-31134194
156609	ENSG00000178982	EIF3K	0.000944591	0.0275369	-0.344	0.455,0.538,0.379	0.85,0.92,0.633	chr19	+	38632397-38632496	38626050-38626102	38634993-38635118
156712	ENSG00000183091	NEB	0	0	0.332	0.524,0.516,0.546	0.167,0.22,0.202	chr2	-	151496933-151497033	151496305-151496368	151502793-151502885
156717	ENSG00000183091	NEB	0	0	0.34	0.79,0.79,0.827	0.464,0.438,0.484	chr2	-	151496941-151497316	151496276-151496368	151502793-151502885
157191	ENSG00000054523	KIF1B	3.72775e-09	5.39358e-07	-0.243	0.419,0.357,0.299	0.598,0.628,0.579	chr1	+	10326111-10326311	10324758-10324895	10334520-10334638
158638	ENSG00000275131	AC241952.2	0	0	0.274	0.302,0.336,0.256	0.038,0.003,0.03	chr1	-	120490636-120490687	120489860-120489916	120491582-120491628
158639	ENSG00000275131	AC241952.2	0	0	0.233	0.242,0.248,0.242	0.02,0.003,0.009	chr1	-	120490636-120490696	120489860-120489916	120491582-120491628
159026	ENSG00000137221	TJAP1	0	0	-0.253	0.004,0.005,0.006	0.267,0.222,0.284	chr6	+	43502555-43502617	43502283-43502349	43503401-43503508
159314	ENSG00000214548	MEG3	1.65489e-06	0.000143998	0.304	0.864,0.864,0.841	0.546,0.647,0.463	chr14	+	100835704-100836075	100829709-100829749	100836167-100836300
159564	ENSG00000119801	YPEL5	0.000313431	0.01174	0.37	0.864,0.931,0.824	0.714,0.231,0.565	chr2	+	30148245-30148463	30147957-30148091	30156628-30156792
159566	ENSG00000119801	YPEL5	7.79387e-05	0.00391338	-0.282	0.348,0.553,0.515	0.712,0.861,0.689	chr2	+	30155850-30155910	30148245-30148463	30156628-30156792
162137	ENSG00000110841	PPFIBP1	0.000377226	0.0135812	0.329	0.927,0.955,0.936	0.429,0.75,0.652	chr12	+	27677064-27677096	27676428-27676599	27679486-27679617
162254	ENSG00000141551	CSNK1D	0	0	0.373	0.633,0.708,0.715	0.326,0.356,0.256	chr17	-	82245976-82246034	82242673-82244831	82248875-82249496
162256	ENSG00000141551	CSNK1D	0	0	0.377	0.603,0.682,0.687	0.294,0.319,0.227	chr17	-	82245976-82246465	82242673-82244831	82248875-82249496
162443	ENSG00000087206	UIMC1	0.0014962	0.0386873	-0.236	0.526,0.574,0.619	0.76,0.728,0.939	chr5	-	176968555-176968755	176958093-176958154	176969601-176969706
162518	ENSG00000185753	CXorf38	0.00150747	0.0389093	-0.252	0.529,0.657,0.486	0.765,0.895,0.767	chrX	-	40647007-40647129	40639009-40639128	40647305-40647561
162520	ENSG00000185753	CXorf38	0.00178874	0.0441874	-0.248	0.538,0.657,0.486	0.765,0.892,0.767	chrX	-	40647007-40647135	40639009-40639128	40647305-40647561
163731	ENSG00000124782	RREB1	1.11022e-16	3.18283e-14	0.291	0.461,0.519,0.464	0.202,0.178,0.192	chr6	+	7240443-7240602	7230642-7231907	7246424-7247221
163958	ENSG00000132405	TBC1D14	2.27011e-08	2.89384e-06	-0.27	0.341,0.333,0.438	0.61,0.713,0.598	chr4	+	7009877-7010078	7006632-7006726	7010653-7010781
164227	ENSG00000149294	NCAM1	0	0	-0.259	0.631,0.641,0.63	0.892,0.918,0.87	chr11	+	113245948-113246370	113242805-113242846	113255877-113256001
164486	ENSG00000124831	LRRFIP1	0	0	0.697	0.926,0.913,0.951	0.178,0.21,0.312	chr2	+	237714268-237714276	237708544-237708630	237717762-237717809
165638	ENSG00000143847	PPFIA4	0.000349796	0.0128053	0.254	0.695,0.728,0.632	0.471,0.471,0.352	chr1	+	203048969-203048980	203048583-203048714	203049676-203049767
165675	ENSG00000143847	PPFIA4	0	0	-0.422	0.376,0.33,0.429	0.83,0.835,0.737	chr1	+	203075968-203076076	203075577-203075757	203076480-203076981
166071	ENSG00000237352	LINC01358	3.24335e-05	0.00190655	-0.366	0.362,0.481,0.617	1,0.692,0.867	chr1	+	59022984-59023117	59021488-59021577	59042172-59042230
166968	ENSG00000106078	COBL	4.44089e-16	1.23428e-13	0.53	0.81,0.851,0.775	0.146,0.366,0.333	chr7	-	51187837-51187958	51136158-51136331	51190850-51191078
166969	ENSG00000106078	COBL	0	0	0.301	0.396,0.286,0.301	0.022,0.025,0.034	chr7	-	51187837-51187958	51184102-51184199	51190850-51191078
167354	ENSG00000068724	TTC7A	2.76537e-08	3.48089e-06	0.371	0.559,0.515,0.6	0.065,0.366,0.131	chr2	+	46958372-46958552	46956839-46957007	46974973-46975103
167446	ENSG00000091409	ITGA6	0	0	0.285	0.984,0.991,0.982	0.767,0.678,0.657	chr2	+	172501772-172501899	172497975-172498100	172504091-172506459
168335	ENSG00000134046	MBD2	0	0	-0.245	0,0,0	0.25,0.227,0.257	chr18	-	54202789-54203126	54188874-54189011	54204998-54205157
168576	ENSG00000132716	DCAF8	0.000394436	0.0140444	-0.304	0.615,0.357,0.852	1,0.862,0.875	chr1	-	160261285-160261400	160239970-160240370	160262117-160262451
169120	ENSG00000251474	RPL32P3	0.000185865	0.00783464	-0.238	0.774,0.773,0.493	1,0.913,0.842	chr3	-	129399008-129399108	129397040-129397140	129399381-129399495
169168	ENSG00000173905	GOLIM4	9.99201e-16	2.73168e-13	-0.232	0.58,0.541,0.608	0.813,0.77,0.841	chr3	-	168040786-168040863	168036836-168036994	168041392-168041474
169913	ENSG00000178104	PDE4DIP	0	0	0.272	0.76,0.728,0.665	0.46,0.444,0.432	chr1	+	149012591-149012890	149010443-149010595	149016299-149016550
170759	ENSG00000275778	AC018630.2	0.00175143	0.0435017	0.307	0.83,0.529,0.918	0.563,0.479,0.314	chr12	-	11034782-11034885	11021545-11021694	11047020-11047188
171094	ENSG00000140105	WARS1	0.000512467	0.0172075	0.265	0.872,0.967,0.714	0.548,0.75,0.46	chr14	-	100369124-100369258	100361856-100361921	100375511-100375607
171130	ENSG00000136717	BIN1	0	0	-0.282	0.543,0.578,0.559	0.844,0.842,0.84	chr2	-	127051154-127051186	127050802-127050912	127059011-127059155
171133	ENSG00000136717	BIN1	0	0	-0.203	0.68,0.711,0.698	0.9,0.9,0.899	chr2	-	127051154-127051239	127050802-127050912	127059011-127059155
171145	ENSG00000136717	BIN1	0	0	-0.202	0.664,0.671,0.666	0.87,0.869,0.867	chr2	-	127051172-127051243	127050802-127050912	127059011-127059155
171153	ENSG00000136717	BIN1	1.37797e-06	0.000121537	-0.609	0.143,0.333,0.6	0.958,0.976,0.969	chr2	-	127052140-127052362	127051154-127051243	127053422-127053445
171163	ENSG00000136717	BIN1	0	0	-0.385	0.183,0.22,0.183	0.567,0.569,0.604	chr2	-	127052255-127052355	127051154-127051243	127057473-127057601
171171	ENSG00000136717	BIN1	1.81523e-05	0.00115957	-0.642	0,0.5,0.333	0.934,0.938,0.887	chr2	-	127053146-127053445	127052255-127052362	127053905-127054012
171204	ENSG00000136717	BIN1	0	0	0.206	0.227,0.232,0.217	0.02,0.019,0.019	chr2	-	127060587-127060640	127059011-127059155	127062115-127062197
171208	ENSG00000136717	BIN1	0	0	0.35	0.404,0.394,0.38	0.048,0.042,0.039	chr2	-	127060596-127060639	127059011-127059155	127062115-127062197
171209	ENSG00000136717	BIN1	0	0	0.311	0.358,0.348,0.334	0.04,0.035,0.032	chr2	-	127060596-127060674	127059011-127059155	127062115-127062197
171210	ENSG00000136717	BIN1	0	0	0.292	0.334,0.325,0.312	0.036,0.031,0.029	chr2	-	127060596-127060730	127059011-127059155	127062115-127062197
171233	ENSG00000136717	BIN1	0	0	-0.499	0.005,0.005,0.005	0.493,0.494,0.525	chr2	-	127067997-127068255	127063933-127064018	127068924-127069031
171235	ENSG00000136717	BIN1	0	0	-0.38	0.003,0.004,0.002	0.375,0.373,0.402	chr2	-	127068163-127068212	127063933-127064018	127068924-127069031
171240	ENSG00000136717	BIN1	0	0	-0.342	0.636,0.689,0.639	0.996,0.998,0.997	chr2	-	127068163-127068255	127066491-127066743	127068924-127068968
171241	ENSG00000136717	BIN1	0	0	-0.492	0.005,0.005,0.004	0.484,0.486,0.519	chr2	-	127068163-127068307	127063933-127064018	127068924-127069031
171410	ENSG00000160408	ST6GALNAC6	0.000240882	0.00960042	-0.211	0.508,0.456,0.516	0.692,0.781,0.639	chr9	-	127890656-127890861	127887484-127887591	127894512-127894691
171412	ENSG00000160408	ST6GALNAC6	0.000190345	0.00798316	-0.214	0.508,0.449,0.512	0.692,0.781,0.639	chr9	-	127890656-127890890	127887484-127887591	127894512-127894691
171690	ENSG00000116251	RPL22	0.000836309	0.0251033	0.285	0.692,0.75,0.556	0.347,0.391,0.405	chr1	-	6192947-6193064	6186723-6186816	6197652-6199563
171712	ENSG00000125388	GRK4	1.0417e-09	1.63084e-07	0.33	0.383,0.609,0.488	0.172,0.171,0.146	chr4	+	3007314-3007341	3004231-3004334	3007736-3007828
172199	ENSG00000143549	TPM3	0	0	0.265	0.371,0.366,0.373	0.102,0.106,0.108	chr1	-	154171413-154171484	154170649-154170711	154172029-154172677
172201	ENSG00000143549	TPM3	0	0	-0.322	0.171,0.165,0.162	0.46,0.498,0.506	chr1	-	154171816-154172104	154171413-154171488	154172908-154172978
173437	ENSG00000159348	CYB5R1	1.01633e-08	1.37333e-06	0.364	0.772,0.818,0.77	0.446,0.316,0.506	chr1	-	202966528-202966592	202965887-202966109	202966749-202966898
173855	ENSG00000147180	ZNF711	0.000415956	0.0146323	0.279	0.724,0.66,0.622	0.297,0.452,0.419	chrX	+	85246930-85247188	85245903-85246022	85247547-85247651
173866	ENSG00000100266	PACSIN2	0	0	0.268	0.785,0.778,0.82	0.55,0.552,0.478	chr22	-	42876884-42877010	42876137-42876333	42879048-42879169
174186	ENSG00000187079	TEAD1	0	0	0.548	0.861,0.87,0.816	0.319,0.282,0.303	chr11	+	12864686-12864748	12862250-12862314	12864838-12864900
174245	ENSG00000122966	CIT	0	0	0.755	0.934,0.775,0.741	0.056,0,0.13	chr12	-	119711049-119711093	119710540-119710620	119712178-119712347
174510	ENSG00000040933	INPP4A	0.000496836	0.0167811	0.21	0.433,0.528,0.548	0.247,0.237,0.394	chr2	+	98548952-98548969	98546586-98546694	98552786-98552969
176024	ENSG00000182979	MTA1	0	0	0.621	0.929,0.971,0.975	0.322,0.311,0.379	chr14	+	105466707-105467096	105465334-105466578	105469467-105469992
176097	ENSG00000136699	SMPD4	0	0	0.329	0.526,0.49,0.567	0.17,0.246,0.179	chr2	-	130161091-130161272	130157361-130157396	130164374-130164445
176396	ENSG00000152117	SMPD4BP	3.07402e-08	3.82852e-06	0.376	0.634,0.615,0.615	0.202,0.262,0.273	chr2	+	131511715-131511801	131508537-131508608	131515602-131515747
176397	ENSG00000152117	SMPD4BP	1.92753e-06	0.000164928	0.36	0.652,0.569,0.608	0.222,0.182,0.346	chr2	+	131511715-131511896	131508537-131508608	131515602-131515747
176542	ENSG00000168137	SETD5	5.82574e-06	0.000438628	-0.235	0.271,0.34,0.333	0.596,0.558,0.495	chr3	+	9429569-9430051	9428925-9429009	9433845-9433950
176544	ENSG00000168137	SETD5	3.42238e-06	0.000273998	-0.236	0.265,0.34,0.324	0.574,0.558,0.504	chr3	+	9429831-9430051	9428925-9429009	9433845-9433950
177250	ENSG00000258643	BCL2L2-PABPN1	1.01283e-07	1.14928e-05	0.268	0.553,0.698,0.631	0.379,0.427,0.273	chr14	+	23308816-23308932	23307760-23308199	23319735-23319816
177791	ENSG00000148481	MINDY3	0	0	-0.461	0.307,0.283,0.251	0.748,0.747,0.73	chr10	-	15838228-15838305	15837204-15837318	15841426-15841599
177838	ENSG00000144357	UBR3	3.85308e-08	4.7196e-06	0.237	0.491,0.4,0.486	0.293,0.161,0.212	chr2	+	169947883-169947937	169947542-169947715	169949605-169950065
177839	ENSG00000144357	UBR3	1.53351e-11	2.94069e-09	0.245	0.784,0.729,0.754	0.562,0.447,0.524	chr2	+	169947905-169947937	169947542-169947715	169949605-169950065
178138	ENSG00000115760	BIRC6	4.12603e-12	8.3839e-10	0.393	0.976,0.934,0.855	0.64,0.47,0.477	chr2	+	32435454-32435585	32433648-32433804	32436053-32436184
178139	ENSG00000115760	BIRC6	6.93828e-09	9.59541e-07	0.452	0.921,0.873,0.834	0.541,0.314,0.416	chr2	+	32435496-32435583	32433644-32433804	32436053-32436184
178332	ENSG00000155657	TTN	0.00127368	0.034372	0.282	0.692,0.725,0.796	0.385,0.353,0.629	chr2	-	178663819-178663947	178663627-178663710	178669592-178669675
180653	ENSG00000196811	CHRNG	2.95852e-07	3.04189e-05	-0.307	0.76,0.733,0.5	0.913,1,1	chr2	+	232542760-232543082	232542423-232542520	232544367-232544580
183304	ENSG00000149596	JPH2	0.000332782	0.0123158	-0.28	0.429,0.4,0.467	0.765,0.615,0.756	chr20	-	44181412-44181570	44118505-44118623	44186327-44187188
183977	ENSG00000067113	PLPP1	0	0	0.234	0.457,0.442,0.47	0.238,0.2,0.228	chr5	-	55475302-55475450	55467869-55468149	55534572-55534964
184115	ENSG00000163820	FYCO1	1.27538e-06	0.00011364	-0.245	0.862,0.724,0.68	1,1,1	chr3	-	45919413-45919548	45917904-45919065	45923656-45923765
184395	ENSG00000251191	LINC00589	0.000150782	0.00666422	0.337	0.486,0.581,0.773	0.18,0.286,0.364	chr8	-	29679413-29679565	29677910-29678004	29724877-29725019
184396	ENSG00000251191	LINC00589	4.95251e-06	0.000380101	0.374	0.556,0.609,0.796	0.194,0.302,0.344	chr8	-	29679413-29679690	29677910-29678004	29724877-29725019
184611	ENSG00000170854	RIOX2	0.00125435	0.0340349	-0.209	0.514,0.5,0.6	0.745,0.844,0.652	chr3	-	97949780-97950012	97947416-97947449	97950786-97950888
184736	ENSG00000036054	TBC1D23	0	0	0.484	0.957,0.933,0.91	0.465,0.447,0.436	chr3	+	100311863-100311877	100310403-100310542	100316099-100316187
188173	ENSG00000161203	AP2M1	0	0	-0.379	0.36,0.313,0.291	0.65,0.671,0.779	chr3	+	184180562-184180650	184180169-184180251	184180849-184180881
188240	ENSG00000137210	TMEM14B	0.000586774	0.0190761	0.209	0.895,0.886,0.905	0.634,0.757,0.668	chr6	+	10751137-10751234	10749665-10749698	10756467-10756615
188357	ENSG00000203485	INF2	0	0	0.304	0.288,0.333,0.339	0.023,0.01,0.016	chr14	+	104715281-104715340	104714203-104714856	104718795-104719605
188653	ENSG00000010404	IDS	6.52618e-06	0.000484728	-0.235	0.271,0.347,0.261	0.438,0.556,0.59	chrX	-	149486892-149487313	149476988-149483218	149490314-149490440
188695	ENSG00000241489	AC244197.3	1.06873e-07	1.20793e-05	0.293	0.414,0.574,0.543	0.222,0.157,0.273	chrX	-	149502075-149502177	149500949-149501037	149529367-149529428
189604	ENSG00000092978	GPATCH2	7.15943e-05	0.00364135	0.209	0.879,0.948,1	0.705,0.843,0.652	chr1	-	217611030-217611071	217610321-217610400	217614141-217614202
192018	ENSG00000134313	KIDINS220	2.45692e-13	5.62041e-11	0.271	0.478,0.397,0.407	0.147,0.126,0.196	chr2	-	8747091-8747201	8736868-8736999	8747887-8748000
192210	ENSG00000170873	MTSS1	3.23462e-07	3.29533e-05	0.201	0.527,0.436,0.505	0.243,0.278,0.345	chr8	-	124557478-124557875	124556232-124556405	124562782-124562992
192217	ENSG00000170873	MTSS1	9.55838e-06	0.000673733	-0.235	0.625,0.6,1	1,0.929,1	chr8	-	124558713-124558832	124557478-124557849	124562782-124562989
193079	ENSG00000107372	ZFAND5	0.000114134	0.00533182	-0.303	0.571,0.5,0.517	0.655,0.933,0.909	chr9	-	72363470-72363631	72360628-72360784	72364696-72365235
193633	ENSG00000230453	ANKRD18B	0.00121209	0.0331715	-0.218	0.749,0.551,0.684	0.848,0.79,1	chr9	+	33571246-33571291	33568671-33568893	33572316-33573001
195197	ENSG00000068354	TBC1D25	0.00152927	0.0393193	-0.202	0.6,0.846,0.689	1,0.814,0.926	chrX	+	48541334-48541442	48539798-48539920	48558897-48559024
195960	ENSG00000148180	GSN	5.10069e-05	0.00276104	-0.336	0.512,0.484,0.543	0.857,0.889,0.8	chr9	+	121282439-121282550	121281470-121281953	121300056-121300126
195975	ENSG00000148180	GSN	3.73288e-05	0.00214277	-0.256	0.616,0.563,0.741	0.939,0.95,0.8	chr9	+	121283319-121283392	121281470-121281953	121300056-121300126
195990	ENSG00000148180	GSN	0.00111217	0.0310359	-0.211	0.512,0.543,0.546	0.72,0.817,0.696	chr9	+	121283319-121283392	121282214-121282550	121300065-121300126
196094	ENSG00000148180	GSN	7.19563e-06	0.000528186	-0.328	0.56,0.315,0.465	0.731,0.867,0.725	chr9	+	121297719-121297842	121286592-121286761	121300056-121300126
196099	ENSG00000148180	GSN	2.36749e-05	0.00145977	-0.225	0.777,0.544,0.795	0.955,0.966,0.871	chr9	+	121297766-121297842	121281470-121281953	121300056-121300126
196135	ENSG00000148180	GSN	4.67372e-05	0.00256456	-0.332	0.526,0.274,0.402	0.694,0.858,0.645	chr9	+	121297786-121297842	121286592-121286761	121300056-121300126
196153	ENSG00000148180	GSN	0.000217933	0.00889648	0.243	0.625,0.828,0.728	0.431,0.521,0.5	chr9	+	121300056-121300126	121283319-121283392	121301924-121302149
196322	ENSG00000119522	DENND1A	0	0	0.375	0.709,0.831,0.788	0.357,0.386,0.46	chr9	-	123411776-123411829	123403475-123403490	123440360-123440491
197173	ENSG00000148396	SEC16A	4.07452e-14	1.00678e-11	-0.202	0.135,0.098,0.099	0.229,0.357,0.353	chr9	-	136445052-136445229	136443823-136443900	136445645-136445719
197586	ENSG00000023191	RNH1	1.11022e-15	3.01872e-13	0.218	0.671,0.684,0.68	0.433,0.466,0.482	chr11	-	504824-504972	502062-502249	506609-506821
197590	ENSG00000023191	RNH1	4.21885e-15	1.09938e-12	0.213	0.672,0.686,0.682	0.435,0.476,0.49	chr11	-	504824-505001	502062-502249	506609-506821
197594	ENSG00000023191	RNH1	1.33227e-15	3.61266e-13	0.218	0.67,0.684,0.68	0.432,0.466,0.483	chr11	-	504824-505022	502062-502249	506609-506821
197597	ENSG00000023191	RNH1	7.77156e-16	2.13629e-13	0.219	0.67,0.684,0.679	0.43,0.465,0.48	chr11	-	504824-505046	502062-502249	506609-506821
197599	ENSG00000023191	RNH1	7.77156e-16	2.13629e-13	0.219	0.67,0.683,0.679	0.429,0.466,0.479	chr11	-	504824-505050	502062-502249	506609-506821
197794	ENSG00000130592	LSP1	0	0	0.251	0.436,0.396,0.397	0.15,0.158,0.167	chr11	+	1876496-1876645	1868673-1868986	1880087-1880224
198030	ENSG00000167323	STIM1	3.33067e-16	9.34789e-14	-0.272	0.303,0.239,0.264	0.594,0.548,0.48	chr11	+	4086623-4086861	4086477-4086543	4091282-4093210
198032	ENSG00000167323	STIM1	3.33067e-16	9.34789e-14	-0.273	0.302,0.237,0.262	0.593,0.549,0.479	chr11	+	4086631-4086861	4086477-4086543	4091282-4093210
198034	ENSG00000167323	STIM1	2.22045e-16	6.27588e-14	-0.27	0.292,0.245,0.27	0.581,0.557,0.48	chr11	+	4086791-4086861	4086477-4086543	4091282-4093210
198067	ENSG00000144810	COL8A1	0.000247227	0.00978523	-0.313	0.407,0.533,0.545	0.887,0.795,0.741	chr3	+	99691399-99691584	99675660-99675721	99703307-99703618
199931	ENSG00000167110	GOLGA2	0	0	0.478	0.882,0.84,0.793	0.319,0.369,0.393	chr9	-	128272785-128272918	128268420-128268524	128273850-128273972
200038	ENSG00000102858	MGRN1	0	0	0.344	0.603,0.568,0.676	0.293,0.267,0.254	chr16	+	4680032-4680295	4677463-4677572	4681550-4681776
200190	ENSG00000067191	CACNB1	2.44598e-06	0.000203891	-0.317	0.426,0.425,0.322	0.731,0.816,0.576	chr17	-	39193648-39193742	39192024-39192094	39194884-39195071
200202	ENSG00000168958	MFF	1.11022e-16	3.18283e-14	0.31	0.608,0.54,0.687	0.268,0.316,0.32	chr2	+	227347343-227347384	227340292-227340380	227352514-227352573
200204	ENSG00000168958	MFF	0	0	0.29	0.761,0.799,0.807	0.493,0.497,0.508	chr2	+	227347343-227347384	227342745-227342819	227352514-227352573
201008	ENSG00000127603	MACF1	7.05991e-13	1.5361e-10	0.246	0.778,0.726,0.716	0.452,0.53,0.499	chr1	+	39331203-39331223	39327218-39327353	39349478-39349627
201495	ENSG00000125871	MGME1	0.000436918	0.0151979	0.21	0.888,0.851,0.914	0.591,0.712,0.719	chr20	+	17972707-17972751	17970031-17970130	17975684-17975903
201626	ENSG00000137497	NUMA1	0	0	0.374	0.422,0.411,0.427	0.042,0.046,0.05	chr11	-	72012199-72012442	72010786-72010854	72012895-72012926
202705	ENSG00000115977	AAK1	0.000563338	0.0184972	-0.211	0.542,0.552,0.659	0.758,0.839,0.789	chr2	-	69476880-69476984	69465846-69466551	69480860-69480961
203286	ENSG00000186174	BCL9L	3.90486e-08	4.77718e-06	0.261	0.923,0.929,0.938	0.682,0.692,0.633	chr11	-	118918819-118918879	118908417-118908655	118925238-118925453
203601	ENSG00000154134	ROBO3	3.93521e-06	0.000310222	0.274	0.719,0.721,0.684	0.5,0.362,0.44	chr11	+	124877160-124877309	124876875-124876932	124877519-124877658
204298	ENSG00000120549	KIAA1217	5.40678e-09	7.61938e-07	0.428	1,1,0.826	0.571,0.452,0.52	chr10	+	24544361-24544481	24542693-24542770	24544981-24545103
204934	ENSG00000037474	NSUN2	3.71505e-07	3.73916e-05	-0.267	0.665,0.59,0.943	1,1,1	chr5	-	6625582-6625669	6623214-6623285	6632599-6632756
205535	ENSG00000166348	USP54	1.5799e-08	2.06736e-06	-0.219	0.689,0.741,0.721	0.875,0.97,0.963	chr10	-	73520908-73521042	73518722-73519992	73523583-73523750
205822	ENSG00000183077	AFMID	0.000825558	0.0248476	0.212	0.514,0.521,0.702	0.339,0.396,0.367	chr17	+	78202476-78202751	78190970-78191060	78206911-78207052
205828	ENSG00000183077	AFMID	0.000127182	0.00582541	0.237	0.538,0.59,0.738	0.333,0.413,0.41	chr17	+	78202495-78202751	78190970-78191060	78206911-78207052
206103	ENSG00000197746	PSAP	0	0	0.332	0.467,0.48,0.434	0.129,0.113,0.143	chr10	-	71823888-71823893	71821876-71822007	71825837-71825893
206469	ENSG00000138193	PLCE1	0	0	-0.275	0.073,0.096,0.117	0.308,0.455,0.347	chr10	+	94282791-94282832	94279782-94279911	94283790-94283911
206471	ENSG00000138193	PLCE1	1.63637e-11	3.12896e-09	-0.203	0.089,0.082,0.079	0.218,0.377,0.264	chr10	+	94282794-94282832	94279782-94279911	94283790-94283911
206636	ENSG00000095637	SORBS1	0	0	0.278	0.554,0.528,0.493	0.223,0.255,0.263	chr10	-	95336521-95336703	95322746-95322805	95339133-95339327
206641	ENSG00000095637	SORBS1	0	0	0.862	0.884,0.979,0.933	0.065,0.061,0.083	chr10	-	95351209-95351379	95346406-95346452	95354882-95354967
206648	ENSG00000095637	SORBS1	1.11022e-16	3.18283e-14	0.249	0.429,0.357,0.448	0.158,0.135,0.193	chr10	-	95394611-95395063	95384238-95384285	95397220-95397283
206950	ENSG00000197694	SPTAN1	0	0	0.267	0.307,0.327,0.298	0.047,0.042,0.043	chr9	+	128592677-128593042	128591580-128591625	128594175-128594373
207074	ENSG00000138162	TACC2	0	0	0.479	0.816,0.78,0.737	0.355,0.202,0.338	chr10	+	122230354-122230440	122229346-122229486	122237395-122237538
207821	ENSG00000089876	DHX32	4.41653e-06	0.000343304	-0.225	0.243,0.284,0.292	0.477,0.576,0.44	chr10	-	125885365-125885562	125880543-125881071	125896218-125896436
207822	ENSG00000089876	DHX32	0.000300252	0.0113503	-0.205	0.289,0.371,0.352	0.528,0.65,0.449	chr10	-	125885365-125885676	125880543-125881071	125896218-125896436
208612	ENSG00000092841	MYL6	3.31034e-10	5.5419e-08	0.273	0.885,0.778,0.809	0.641,0.494,0.518	chr12	+	56158902-56158920	56158684-56158711	56159498-56159622
208613	ENSG00000092841	MYL6	0	0	0.388	0.615,0.526,0.603	0.179,0.182,0.218	chr12	+	56158902-56158920	56158684-56158711	56159975-56160343
208699	ENSG00000092841	MYL6	0	0	0.443	0.613,0.625,0.658	0.199,0.172,0.197	chr12	+	56160626-56160846	56160243-56160320	56161387-56161587
209168	ENSG00000013573	DDX11	1.4827e-12	3.14082e-10	0.21	0.319,0.324,0.267	0.095,0.104,0.082	chr12	+	31086014-31086212	31085010-31085126	31087938-31087983
209249	ENSG00000087470	DNM1L	0	0	-0.354	0.371,0.357,0.413	0.747,0.719,0.738	chr12	+	32737865-32738053	32737105-32737161	32740064-32740240
209398	ENSG00000134283	PPHLN1	0	0	0.264	0.331,0.325,0.361	0.07,0.064,0.09	chr12	+	42384900-42384996	42374956-42375074	42387456-42387535
209422	ENSG00000174403	MIR1-1HG-AS1	0.00172229	0.0429644	-0.233	0.429,0.475,0.366	0.632,0.636,0.7	chr20	-	62548312-62548461	62547534-62547923	62551426-62551526
209460	ENSG00000174403	MIR1-1HG-AS1	0.000197008	0.00821678	0.21	0.544,0.464,0.533	0.36,0.268,0.282	chr20	-	62549439-62549917	62548312-62548461	62551426-62551511
209474	ENSG00000174403	MIR1-1HG-AS1	0.000142174	0.00635396	0.214	0.532,0.464,0.548	0.351,0.268,0.282	chr20	-	62549534-62549917	62548312-62548461	62551426-62551511
209707	ENSG00000161791	FMNL3	0	0	-0.622	0.322,0.323,0.275	1,0.839,0.946	chr12	-	49658251-49658594	49657082-49657190	49661966-49662049
210465	ENSG00000139793	MBNL2	0	0	-0.302	0.014,0.056,0.052	0.297,0.343,0.389	chr13	+	97356802-97356849	97347041-97347067	97357482-97357635
210466	ENSG00000139793	MBNL2	0	0	-0.416	0.532,0.466,0.591	0.981,0.918,0.939	chr13	+	97366279-97366553	97357482-97357635	97391322-97391599
210467	ENSG00000139793	MBNL2	2.22045e-16	6.27588e-14	-0.49	0.412,0.366,0.467	0.966,0.863,0.887	chr13	+	97366501-97366553	97357482-97357635	97391322-97391599
211490	ENSG00000135631	RAB11FIP5	0	0	-0.377	0.346,0.29,0.365	0.682,0.714,0.737	chr2	-	73079651-73080024	73075993-73076182	73088050-73088749
211901	ENSG00000164144	ARFIP1	1.83029e-09	2.76603e-07	0.346	0.852,0.786,0.713	0.521,0.427,0.366	chr4	+	152870796-152870848	152863606-152863714	152872452-152872564
212064	ENSG00000089159	PXN	3.43707e-09	4.99827e-07	0.426	0.729,0.843,0.748	0.48,0.342,0.22	chr12	-	120215930-120216090	120215241-120215655	120216273-120216500
212076	ENSG00000089159	PXN	8.87529e-05	0.00433472	-0.298	0.821,0.434,0.556	0.833,1,0.871	chr12	-	120216322-120216581	120215560-120215661	120219207-120220091
212082	ENSG00000089159	PXN	0	0	0.226	0.305,0.257,0.329	0.057,0.076,0.08	chr12	-	120219207-120219455	120216273-120216581	120221623-120221758
212086	ENSG00000089159	PXN	0	0	0.224	0.299,0.253,0.337	0.06,0.076,0.08	chr12	-	120219207-120219458	120216273-120216581	120221623-120221758
212537	ENSG00000185684	EP400P1	5.0025e-05	0.00271522	0.236	0.931,1,1	0.806,1,0.417	chr12	+	132125095-132125396	132121925-132121980	132125854-132126047
213257	ENSG00000102710	SUPT20H	3.23702e-07	3.29611e-05	-0.222	0.497,0.486,0.535	0.695,0.735,0.755	chr13	-	37048566-37048599	37047878-37047936	37051488-37051559
213444	ENSG00000023516	AKAP11	0	0	-0.402	0.211,0.219,0.184	0.636,0.65,0.535	chr13	+	42313017-42313130	42308454-42308609	42313894-42313940
213956	ENSG00000136153	LMO7	0	0	0.238	0.999,0.998,0.999	0.772,0.75,0.761	chr13	+	75855269-75855368	75853092-75853388	75856506-75856608
214160	ENSG00000088387	DOCK9	0.000218334	0.00890726	-0.247	0.439,0.586,0.429	0.797,0.633,0.765	chr13	-	98845810-98845991	98837494-98837609	98848592-98848639
214163	ENSG00000088387	DOCK9	1.38323e-07	1.52973e-05	-0.204	0.686,0.814,0.605	0.936,0.858,0.923	chr13	-	98845810-98846060	98837494-98837609	98848592-98848639
214166	ENSG00000088387	DOCK9	0.000105017	0.00498215	-0.247	0.47,0.621,0.454	0.819,0.678,0.79	chr13	-	98845920-98845991	98837494-98837609	98848592-98848639
214169	ENSG00000088387	DOCK9	1.333e-07	1.47909e-05	-0.206	0.686,0.814,0.6	0.936,0.86,0.923	chr13	-	98845920-98846060	98837494-98837609	98848592-98848639
214746	ENSG00000165801	ARHGEF40	3.91747e-11	7.16267e-09	0.307	0.818,0.939,0.921	0.667,0.575,0.514	chr14	+	21087320-21087463	21087001-21087105	21087956-21088098
215407	ENSG00000174373	RALGAPA1	0	0	0.604	0.892,0.941,0.959	0.407,0.288,0.285	chr14	-	35688459-35688534	35686542-35686666	35689836-35690003
217174	ENSG00000080824	HSP90AA1	9.23314e-06	0.000654491	0.219	0.949,1,0.905	0.732,0.79,0.674	chr14	-	102082297-102082394	102081049-102081821	102083034-102083302
217319	ENSG00000100711	ZFYVE21	3.10862e-15	8.1644e-13	-0.264	0.205,0.202,0.171	0.459,0.446,0.466	chr14	+	103729794-103729846	103729091-103729182	103732620-103732762
217320	ENSG00000100711	ZFYVE21	3.21965e-15	8.44491e-13	-0.264	0.2,0.2,0.168	0.461,0.448,0.451	chr14	+	103729795-103729846	103729091-103729182	103732620-103732762
217967	ENSG00000061938	TNK2	1.92931e-06	0.00016501	0.261	1,1,1	0.517,1,0.7	chr3	-	195882040-195882328	195879122-195879175	195882445-195882527
218013	ENSG00000005243	COPZ2	0	0	-0.325	0.18,0.173,0.189	0.519,0.475,0.524	chr17	-	48027674-48027789	48026182-48026475	48028472-48028510
218019	ENSG00000005243	COPZ2	2.66454e-15	7.03493e-13	0.452	0.898,0.879,0.882	0.373,0.584,0.345	chr17	-	48028472-48028510	48026167-48026475	48029137-48029176
218101	ENSG00000104067	TJP1	0	0	0.504	0.635,0.502,0.531	0.035,0.068,0.052	chr15	-	29719777-29719915	29718266-29719138	29720358-29720708
218390	ENSG00000092529	CAPN3	2.34923e-13	5.39252e-11	0.411	0.664,0.831,0.715	0.344,0.267,0.367	chr15	+	42408211-42408286	42404785-42405943	42409303-42409380
218978	ENSG00000140416	TPM1	0	0	0.211	0.917,0.913,0.9	0.709,0.683,0.706	chr15	+	63061618-63061788	63061198-63061273	63062215-63062277
221067	ENSG00000103145	HCFC1R1	9.4369e-14	2.26206e-11	0.205	0.649,0.582,0.624	0.412,0.437,0.39	chr16	-	3023474-3023548	3023233-3023361	3023847-3024273
221350	ENSG00000122367	LDB3	0	0	0.208	0.973,0.98,0.981	0.807,0.778,0.726	chr10	+	86687069-86687272	86685678-86685700	86689260-86689274
221354	ENSG00000122367	LDB3	0	0	-0.571	0.152,0.154,0.14	0.718,0.731,0.709	chr10	+	86689260-86689274	86687069-86687272	86691896-86692065
221357	ENSG00000122367	LDB3	0	0	-0.446	0.561,0.443,0.572	0.965,0.972,0.976	chr10	+	86706564-86706719	86692535-86692571	86709905-86710050
221665	ENSG00000137177	KIF13A	3.43429e-08	4.2299e-06	-0.431	0.476,0.368,0.407	0.931,0.756,0.857	chr6	-	17771114-17771218	17770365-17770787	17771908-17772059
221820	ENSG00000080603	SRCAP	4.13233e-05	0.00232087	-0.324	0.615,0.833,0.391	0.9,1,0.911	chr16	+	30722563-30722748	30722122-30722290	30722963-30723229
222174	ENSG00000102893	PHKB	0	0	-0.453	0.169,0.135,0.142	0.573,0.678,0.554	chr16	+	47463904-47463993	47461350-47461426	47497399-47497488
224554	ENSG00000175662	TOM1L2	0	0	0.255	0.582,0.561,0.596	0.338,0.33,0.306	chr17	-	17857716-17857855	17850893-17850952	17861476-17861551
224556	ENSG00000175662	TOM1L2	0	0	0.264	0.652,0.636,0.68	0.392,0.418,0.367	chr17	-	17857769-17857831	17850893-17850952	17861476-17861551
224558	ENSG00000175662	TOM1L2	0	0	0.265	0.657,0.64,0.684	0.39,0.428,0.368	chr17	-	17857769-17857834	17850893-17850952	17861476-17861551
225617	ENSG00000008838	MED24	0.00188352	0.0458861	0.206	1,0.879,1	0.625,0.636,1	chr17	-	40053473-40053679	40053348-40053380	40054361-40054413
226978	ENSG00000154553	PDLIM3	0.000193388	0.00809217	0.207	0.989,0.983,0.993	0.565,0.867,0.913	chr4	-	185514270-185514522	185508299-185508562	185514703-185514890
226982	ENSG00000154553	PDLIM3	0	0	-0.81	0.055,0.056,0.058	0.907,0.787,0.905	chr4	-	185514703-185514762	185512094-185514337	185523362-185523446
226985	ENSG00000154553	PDLIM3	0	0	-0.826	0.08,0.089,0.086	0.945,0.856,0.932	chr4	-	185514703-185514889	185512094-185514337	185523362-185523446
226988	ENSG00000154553	PDLIM3	0	0	-0.826	0.08,0.089,0.086	0.945,0.856,0.932	chr4	-	185514703-185514914	185512094-185514337	185523362-185523446
226991	ENSG00000154553	PDLIM3	0	0	-0.825	0.082,0.089,0.087	0.945,0.856,0.932	chr4	-	185514703-185514917	185512094-185514337	185523362-185523446
228058	ENSG00000091164	TXNL1	4.21919e-09	6.03922e-07	0.32	0.941,0.921,0.908	0.729,0.511,0.57	chr18	-	56604436-56604478	56602822-56603052	56610993-56611095
228064	ENSG00000091164	TXNL1	0	0	-0.653	0.05,0.063,0.063	0.722,0.733,0.68	chr18	-	56605182-56605384	56604436-56604478	56610993-56611097
228134	ENSG00000134444	RELCH	1.13436e-10	1.9853e-08	0.301	0.484,0.24,0.409	0.111,0.058,0.062	chr18	+	62232577-62232600	62232332-62232427	62244764-62244876
