# Supplementary material for: Commitment to Myogenic Differentiation Significantly Aggravates the RNA Phenotype in Myotonic Dystrophy Type 1
Source: Neuropathol Appl Neurobiol. 2026 Mar 18;52(2):e70069. doi: 10.1111/nan.70069 (PMC12997521; doi:10.1111/nan.70069)
Supplement: Supplementary file 5 — Table S4: Supporting Information. [file NAN-52-e70069-s005.xlsx]

## Sheet: Blad1
gene	exon_target	exon_before	exon_after	Cluster
CIT	119711049-119711093	119710540-119710620	119712178-119712347	cluster_1
FN1	215392931-215393038	215391632-215391814	215394528-215394719	cluster_1
GOLGA2	128272785-128272918	128268420-128268524	128273850-128273972	cluster_1
TBC1D23	100311863-100311877	100310403-100310542	100316099-100316187	cluster_1
SMPD4BP	131511715-131511896	131508537-131508608	131515602-131515747	cluster_1
GOSR2	46931102-46931207	46929520-46929584	46935029-46935169	cluster_1
ROBO3	124877161-124877184	124876486-124876932	124877519-124877658	cluster_1
OSBPL3	24849065-24849176	24842376-24842413	24852504-24852634	cluster_1
NAV3	78121940-78122070	78119237-78119945	78127167-78127208	cluster_1
ACOT9	23734341-23734367	23733172-23733217	23743125-23743276	cluster_1
MARK2	63903986-63904354	63903061-63903158	63904786-63905043	cluster_1
SEPTIN11	77034497-77034577	77030783-77030970	77039743-77040384	cluster_1
SMTN	31096633-31097060	31095560-31095609	31097269-31097338	cluster_1
SMTN	31096998-31097060	31095534-31095609	31097269-31097338	cluster_1
WASF3	26680035-26680201	26676549-26676724	26681054-26681320	cluster_1
ADAM15	155061415-155061489	155060763-155060832	155061904-155061975	cluster_1
FEZ2	36560785-36560865	36555683-36555748	36578597-36578865	cluster_1
PPFIBP1	27677064-27677096	27676428-27676599	27679486-27679617	cluster_1
CAPZB	19342752-19342864	19338823-19339617	19344358-19344434	cluster_1
COL8A1	99691399-99691584	99675660-99675721	99703307-99703618	cluster_1
RSKR	28611544-28611656	28604950-28605215	28611768-28611795	cluster_1
FLOT1	30741190-30741333	30740496-30740591	30742147-30742307	cluster_1
NAV1	201788389-201788638	201786550-201786577	201789740-201789792	cluster_1
ARHGAP21	24622733-24622762	24619473-24621369	24629996-24630050	cluster_1
SLC35B1	49707343-49707444	49705866-49706309	49707730-49707949	cluster_1
RABGEF1	66712167-66712613	66682164-66682258	66771883-66772078	cluster_1
SEC16A	136445052-136445229	136443823-136443900	136445645-136445719	cluster_1
TAF6	100118518-100118649	100114054-100114268	100119329-100119364	cluster_1
ZNF326	90007634-90007750	90005003-90005092	90010088-90010286	cluster_1
SMTN	31096733-31096897	31095534-31095609	31097269-31097338	cluster_1
TCF3	1615424-1615520	1612207-1612433	1615686-1615804	cluster_1
NSUN2	6625582-6625669	6623214-6623285	6632599-6632756	cluster_1
UGP2	63842539-63842599	63842381-63842437	63856306-63856433	cluster_1
PACSIN2	42876884-42877010	42876137-42876333	42879048-42879169	cluster_1
NDST1	150518798-150518919	150497927-150498239	150520868-150521102	cluster_1
FAM86EP	3951139-3951219	3947499-3948220	3953111-3953165	cluster_1
STRN3	30918966-30919106	30913524-30913657	30929201-30929311	cluster_1
CLIP1	122347375-122347479	122340753-122341697	122351111-122351143	cluster_1
LRP8	53249380-53249556	53242364-53247056	53250690-53250862	cluster_1
BLOC1S6	45592135-45592276	45587785-45587876	45605428-45605514	cluster_1
PXN	120224643-120224727	120224151-120224377	120249883-120250161	cluster_1
HSP90AA1	102082297-102082394	102081049-102081821	102083034-102083302	cluster_1
DDX11	31086014-31086212	31085010-31085126	31087938-31087983	cluster_1
BMPER	34046306-34046405	33974702-33974784	34051861-34051970	cluster_1
MRPL52	22833418-22833489	22830964-22831037	22834172-22834346	cluster_1
BMP2K	78887178-78887284	78872614-78872798	78910610-78912185	cluster_1
DHX32	125885365-125885562	125880543-125881071	125896218-125896436	cluster_1
NUP62	49927694-49927848	49911105-49911366	49929326-49929435	cluster_1
RWDD3	95239777-95239909	95234221-95234315	95246542-95246657	cluster_1
AGAP3	151122725-151122921	151120520-151120745	151123794-151123886	cluster_1
GPATCH2	217611030-217611071	217610321-217610400	217614141-217614202	cluster_1
AC245060.7	22306833-22306903	22303943-22304114	22307106-22307245	cluster_1
ZNF707	143691076-143691232	143690057-143690123	143691600-143691700	cluster_1
LRRFIP1	237727876-237727935	237720772-237720822	237735268-237735333	cluster_1
ZNF707	143691076-143691199	143690057-143690123	143691600-143691694	cluster_1
TRMT2B	101041317-101041371	101037917-101038051	101051251-101051366	cluster_1
NEB	151501391-151501483	151497626-151497718	151503349-151503441	cluster_2
AC244033.2	150054509-150054640	150050482-150050540	150066970-150067692	cluster_2
DMD	31126642-31126669	31119228-31121930	31134102-31134194	cluster_2
MYL6	56158902-56158920	56158684-56158711	56159975-56160343	cluster_2
DMD	31126642-31126799	31119228-31121930	31134102-31134194	cluster_2
OGDH	44656318-44656362	44647444-44647534	44666736-44666851	cluster_2
HOOK3	43000271-43000276	42997590-42997637	43002107-43002141	cluster_2
BIN1	127053422-127053445	127051154-127051243	127053905-127054012	cluster_2
RASGRF1	78978928-78979206	78973303-78973420	78980620-78980699	cluster_2
CAMKK2	121244573-121244615	121237675-121240869	121245140-121245240	cluster_2
ANK3	60044074-60044133	60042672-60042759	60044265-60044348	cluster_2
YPEL5	30148245-30148463	30147957-30148091	30156628-30156792	cluster_2
ZNF415	53123501-53123655	53122662-53122743	53132749-53133077	cluster_2
TNNT3	1929120-1929384	1926695-1926709	1929810-1929828	cluster_2
MAP4K4	101863650-101864051	101859736-101859864	101864930-101865003	cluster_2
CYB5R1	202966528-202966592	202965887-202966109	202966749-202966898	cluster_2
PRUNE2	76624452-76624490	76619340-76619387	76625023-76625058	cluster_2
WARS1	100375283-100375406	100361708-100361921	100375511-100375744	cluster_2
UBA1	47198167-47198355	47196947-47197024	47198803-47198919	cluster_2
KIDINS220	8747145-8747201	8736868-8736999	8747887-8748000	cluster_2
NAV3	78176439-78176459	78175306-78175427	78177141-78177313	cluster_2
UBA1	47198309-47198355	47196947-47197024	47198803-47198919	cluster_2
TNNT3	1926470-1926481	1924918-1925116	1926695-1926709	cluster_2
NEB	151498260-151498352	151496276-151496368	151501391-151501483	cluster_2
BIN1	127060596-127060639	127059011-127059155	127062115-127062197	cluster_2
ARFIP1	152870796-152870848	152863606-152863714	152872452-152872564	cluster_2
TNNI1	201427175-201427293	201417783-201417812	201428838-201429274	cluster_2
EIF3K	38632397-38632496	38626050-38626102	38634993-38635118	cluster_2
LGR6	202280781-202280852	202276270-202276521	202297508-202297576	cluster_2
SORBS1	95394611-95394673	95384238-95384285	95395001-95395075	cluster_2
BIN1	127068163-127068255	127066491-127066743	127068924-127068968	cluster_2
NEB	151496941-151497316	151496276-151496368	151502793-151502885	cluster_2
MKNK1	46585874-46585974	46583228-46583329	46594113-46594206	cluster_2
GSN	121282439-121282550	121281470-121281953	121300056-121300126	cluster_2
TNNT3	1926695-1926879	1926470-1926481	1929810-1929828	cluster_2
TNNT3	1926695-1926848	1926470-1926481	1929810-1929828	cluster_2
TNNT3	1926375-1926481	1923555-1923572	1926695-1926709	cluster_2
PGK1	78096653-78096768	78065188-78065272	78109867-78109917	cluster_2
TBC1D1	38051899-38052060	38049600-38049859	38054199-38054338	cluster_2
GSN	121297786-121297842	121286592-121286761	121300056-121300126	cluster_2
NEB	151496933-151497033	151496305-151496368	151502793-151502885	cluster_2
GRK4	3007314-3007341	3004231-3004334	3007736-3007828	cluster_2
TTN	178757542-178757916	178756222-178756797	178758984-178759172	cluster_2
MIR100HG	122038027-122038243	122033314-122033462	122155551-122155632	cluster_2
SMPD4	130161091-130161272	130157361-130157396	130164374-130164445	cluster_2
PRUNE2	76619340-76619387	76611376-76614600	76629192-76629290	cluster_2
KSR1	27601360-27601401	27597268-27597436	27603834-27603888	cluster_2
DIP2C	311537-311566	310031-310092	327006-327176	cluster_2
GSN	121297719-121297842	121286592-121286761	121300056-121300126	cluster_2
MTSS1	124558713-124558832	124556232-124556405	124562782-124562992	cluster_2
STAG3L4	67335819-67336112	67330263-67330394	67339450-67339573	cluster_2
TNNT3	1926375-1926481	1925099-1925116	1926695-1926709	cluster_2
AC027237.5	69400973-69401027	69396904-69397748	69414152-69415029	cluster_2
NEB	151498260-151498352	151497626-151497718	151502793-151502885	cluster_2
SRCAP	30722563-30722748	30722122-30722290	30722963-30723229	cluster_2
MYCBP2	77103209-77103310	77098776-77099013	77121373-77121495	cluster_2
TPM3	154171816-154172104	154171413-154171488	154172908-154172978	cluster_2
NEB	151497626-151497718	151494161-151494253	151502793-151502885	cluster_2
TXNL1	56604436-56604478	56602822-56603052	56610993-56611095	cluster_2
TRAM2-AS1	52578219-52578393	52577307-52577651	52579375-52579609	cluster_2
NEB	151501391-151501483	151496276-151496368	151502793-151502885	cluster_2
AC119427.2	201369816-201369866	201368162-201368227	201372027-201372041	cluster_2
CACNB1	39193648-39193742	39192024-39192094	39194884-39195071	cluster_2
GSN	121297766-121297842	121286592-121286761	121300056-121300126	cluster_2
SOCS7	38365308-38365409	38364752-38364856	38366287-38366417	cluster_2
DLGAP4	36499242-36499321	36496705-36497066	36500199-36500611	cluster_2
BIN1	127060596-127060674	127059011-127059155	127062115-127062197	cluster_2
NEB	151496941-151497033	151496276-151496368	151502793-151502885	cluster_2
MTCL1	8792998-8793120	8785936-8786091	8796232-8796462	cluster_2
SORBS1	95336521-95337294	95322746-95322805	95339133-95339327	cluster_2
CHRNG	232542760-232543082	232542423-232542520	232544367-232544580	cluster_2
AC018630.2	11034782-11034885	11021545-11021694	11047020-11047188	cluster_2
AC119427.2	201369816-201369853	201368162-201368227	201372027-201372041	cluster_2
TNNI1	201421887-201422033	201421673-201421726	201428838-201429274	cluster_2
MYH7B	34986100-34986138	34985066-34985129	34986886-34986989	cluster_2
SEPTIN4	58526932-58526978	58526220-58526313	58537379-58537455	cluster_2
AC119427.2	201369816-201369844	201368162-201368227	201372027-201372041	cluster_2
LRRFIP2	37109527-37109571	37108637-37108684	37109653-37109703	cluster_2
MBNL2	97356802-97356849	97347041-97347067	97357482-97357635	cluster_2
COBL	51187837-51187958	51184102-51184199	51190850-51191078	cluster_2
RELCH	62232577-62232600	62232332-62232427	62244764-62244876	cluster_2
RUNX2	45513450-45513653	45512246-45512407	45663115-45663872	cluster_2
ZFPM2-AS1	105787067-105787221	105784805-105785217	105787449-105787596	cluster_2
NEB	151496941-151497033	151494161-151494253	151502793-151502885	cluster_2
PXN	120216322-120216581	120215560-120215661	120219207-120220091	cluster_2
EVC2	5633861-5633964	5631793-5632032	5640522-5640838	cluster_2
SVIL	29532529-29533458	29532002-29532172	29535989-29536069	cluster_2
TNNT3	1929122-1929143	1926695-1926709	1929810-1929828	cluster_2
SYTL2	85710814-85711232	85709467-85709500	85718790-85719168	cluster_2
SVIL	29507737-29507814	29499116-29499263	29508342-29508536	cluster_2
AC244197.3	149502075-149502177	149500949-149501037	149529367-149529428	cluster_2
SDCBP2-AS1	1350339-1350445	1325421-1325529	1359699-1359859	cluster_2
BIN1	127060596-127060730	127059011-127059155	127062115-127062197	cluster_2
TBC1D1	38051899-38052060	38049618-38049898	38053106-38053225	cluster_2
RREB1	7240443-7240602	7230642-7231907	7246424-7247221	cluster_2
TNNT3	1926470-1926481	1923555-1923572	1926695-1926709	cluster_2
ZNF528	52408226-52408443	52406515-52406643	52414939-52415039	cluster_2
PXN	120219207-120220091	120215103-120215273	120221623-120221758	cluster_2
TXNL1	56604436-56604478	56602898-56603056	56610993-56611097	cluster_2
STAG3L4	67336045-67336112	67330263-67330394	67339450-67339573	cluster_2
ITGA6	172501772-172501899	172497975-172498100	172504091-172506459	cluster_2
RPL22	6192947-6193064	6186723-6186816	6197652-6199563	cluster_2
ELN	74063609-74063695	74063310-74063369	74068657-74068700	cluster_2
SYTL2	85711113-85711246	85709331-85709500	85718790-85719180	cluster_2
TTN	178663819-178663947	178663627-178663710	178669592-178669675	cluster_2
BIN1	127051154-127051186	127050802-127050912	127059011-127059155	cluster_2
ELMO2	46382206-46382241	46380253-46380303	46383416-46383494	cluster_2
HMGN1	39347916-39347952	39345830-39345958	39348292-39348339	cluster_2
TNNT3	1929120-1929143	1926695-1926709	1929810-1929828	cluster_2
ATP1B3	141902136-141902227	141877529-141877562	141903620-141903748	cluster_2
JPH2	44181412-44181570	44118505-44118623	44186327-44187188	cluster_2
JAG2	105151087-105151104	105150865-105150911	105151283-105151396	cluster_2
LRRFIP1	237714259-237714276	237708544-237708630	237735268-237735333	cluster_2
AC119427.2	201368162-201368227	201367466-201367797	201372027-201372035	cluster_2
SORBS1	95336521-95336703	95322746-95322805	95339133-95339327	cluster_2
AGTPBP1	85660936-85660985	85657435-85657643	85669485-85669578	cluster_2
STX16-NPEPL1	58659623-58659665	58651434-58652138	58667490-58667597	cluster_2
ACSS2	34915218-34915256	34914323-34914437	34919435-34919572	cluster_2
PLCE1	94282791-94282832	94279782-94279911	94283790-94283911	cluster_2
AC241952.2	120490636-120490687	120489860-120489916	120491582-120491628	cluster_2
ROBO3	124877160-124877309	124876875-124876932	124877519-124877658	cluster_2
MYL6	56158902-56158920	56158684-56158711	56159498-56159622	cluster_2
STIM1	4086631-4086861	4086477-4086543	4091282-4093210	cluster_2
PDE4DIP	149012591-149012890	149010443-149010595	149016299-149016550	cluster_2
STIM1	4086623-4086861	4086477-4086543	4091282-4093210	cluster_2
SORBS1	95394611-95394673	95384238-95384285	95397220-95397283	cluster_2
KIDINS220	8747091-8747201	8736868-8736999	8747887-8748000	cluster_2
AP1B1	29339754-29339774	29338990-29339133	29340656-29340857	cluster_2
CACNB1	39193648-39193797	39192024-39192094	39194884-39194970	cluster_2
STIM1	4086791-4086861	4086477-4086543	4091282-4093210	cluster_2
TNNT3	1929129-1929143	1926695-1926709	1929810-1929828	cluster_2
CD99	2727293-2727347	2726260-2726373	2733357-2733672	cluster_2
TNNT3	1929068-1929143	1926695-1926709	1929810-1929828	cluster_2
MYBPC1	101666744-101666797	101663426-101663560	101667732-101667899	cluster_2
TPM3	154171413-154171488	154170649-154170711	154172029-154172104	cluster_2
SPTAN1	128592677-128593042	128591580-128591625	128594175-128594373	cluster_2
LRRFIP1	237717762-237717809	237708544-237708630	237719523-237719567	cluster_2
NEB	151501391-151501483	151497626-151497718	151502793-151502885	cluster_2
SMTN	31096733-31097150	31095534-31095609	31097269-31097338	cluster_2
SORBS2	185684754-185684846	185678796-185678822	185690562-185690599	cluster_2
WARS1	100369124-100369258	100361856-100361921	100375511-100375607	cluster_2
TPM3	154171413-154171484	154170649-154170711	154172029-154172677	cluster_2
TOM1L2	17857769-17857834	17850893-17850952	17861476-17861551	cluster_2
KIF3A	132708907-132708978	132706451-132706459	132710959-132711057	cluster_2
OSBPL3	24863200-24863305	24861613-24861769	24863496-24863599	cluster_2
ZFYVE21	103729795-103729846	103729091-103729182	103732620-103732762	cluster_2
ZFYVE21	103729794-103729846	103729091-103729182	103732620-103732762	cluster_2
TOM1L2	17857769-17857831	17850893-17850952	17861476-17861551	cluster_2
AAK1	69478951-69479061	69476880-69476990	69480860-69480961	cluster_2
ANKRD10	110900530-110900586	110892957-110893263	110906033-110906124	cluster_2
ABLIM2	8027759-8027857	8020202-8020303	8029656-8029776	cluster_2
TNK2	195882040-195882328	195879122-195879175	195882445-195882527	cluster_2
SMG7	183547103-183547251	183545966-183546337	183549208-183549288	cluster_2
STXBP6	25010525-25010640	24974665-24974850	25049207-25049889	cluster_2
NCAM1	113245948-113246370	113242805-113242846	113255877-113256001	cluster_2
RSKR	28611544-28611656	28610420-28610699	28611768-28611795	cluster_2
TNNT3	1928937-1929143	1926695-1926709	1929810-1929828	cluster_2
PDE4DIP	149012591-149012776	149010443-149010595	149016299-149016550	cluster_2
PRUNE2	76624985-76625058	76614450-76614600	76629192-76629290	cluster_2
TNNT3	1929042-1929143	1926695-1926709	1929810-1929828	cluster_2
TNNT3	1928958-1929143	1926695-1926709	1929810-1929828	cluster_2
TNNT3	1928883-1929143	1926695-1926709	1929810-1929828	cluster_2
TNNT3	1928680-1929143	1926695-1926709	1929810-1929828	cluster_2
BIN1	127052255-127052362	127050802-127050912	127059011-127059155	cluster_2
CACNA2D1	82001659-82001715	81997179-81997250	82005423-82005497	cluster_2
TNNT3	1928974-1929143	1926695-1926709	1929810-1929828	cluster_2
MYO18A	29124653-29124688	29122166-29122253	29140340-29140418	cluster_2
DLEU2	50044651-50044768	50027090-50027406	50049584-50049662	cluster_2
GSN	121283319-121283392	121281470-121281953	121300056-121300126	cluster_2
TOM1L2	17857716-17857855	17850893-17850952	17861476-17861551	cluster_2
CD81	2386555-2386639	2382460-2382550	2390412-2390526	cluster_2
SEMA6C	151133960-151134055	151131685-151133517	151134401-151134445	cluster_2
PPFIA4	203048969-203048980	203048583-203048714	203049676-203049767	cluster_2
ZDHHC16	97453801-97453846	97453618-97453663	97454714-97454799	cluster_2
TJAP1	43502555-43502617	43502283-43502349	43503401-43503508	cluster_2
ADAMTS9	64655792-64655875	64655576-64655691	64658502-64658791	cluster_2
REEP1	86227363-86227398	86219970-86220121	86232625-86232802	cluster_2
CXorf38	40647007-40647129	40639009-40639128	40647305-40647561	cluster_2
NASP	45607321-45607706	45606482-45606591	45613169-45613248	cluster_2
ABI2	203396785-203396967	203395656-203395780	203402576-203402677	cluster_2
LSP1	1876496-1876645	1868673-1868986	1880087-1880224	cluster_2
POLR3H	41532604-41533047	41532094-41532157	41540699-41540795	cluster_2
TBC1D1	38051899-38052060	38049618-38049898	38054199-38054338	cluster_2
SORBS1	95394611-95395063	95384238-95384285	95397220-95397283	cluster_2
CAMK2D	113504976-113505035	113502936-113502977	113508236-113508268	cluster_2
PALLD	168925233-168925314	168924945-168925078	168926213-168928457	cluster_2
ZNF419	57492113-57492211	57487965-57491597	57494368-57494648	cluster_2
ASPH	61668234-61668275	61661814-61661926	61680968-61681036	cluster_2
ANK2	113258382-113258411	113255735-113255932	113264897-113264995	cluster_2
ANK2	113372536-113372625	113369514-113369805	113373090-113373173	cluster_2
CACNA2D1	82001659-82001715	81997179-81997235	82005423-82005497	cluster_2
DOCK9	98845810-98845991	98837494-98837609	98848592-98848639	cluster_2
SORBS2	185684754-185684846	185678796-185678822	185775227-185775366	cluster_2
PACRGL	20702141-20702221	20700459-20700747	20704466-20704524	cluster_2
MACF1	39331203-39331223	39327218-39327353	39349478-39349627	cluster_2
MIA3	222662474-222662529	222662253-222662332	222663998-222664148	cluster_2
UBR3	169947905-169947937	169947542-169947715	169949605-169950065	cluster_2
SLC8A1	40174706-40174720	40170281-40170349	40174825-40174842	cluster_2
SETD9	56911309-56911536	56909624-56909743	56913011-56913134	cluster_2
MBD2	54202789-54203126	54188874-54189011	54204998-54205157	cluster_2
NEB	151499298-151499390	151498260-151498352	151502793-151502885	cluster_2
TRDN	123269849-123269866	123267707-123267751	123271139-123271186	cluster_2
GSN	121300056-121300126	121283319-121283392	121301924-121302149	cluster_2
KIF1B	10326111-10326311	10324758-10324895	10334520-10334638	cluster_2
MDM4	204537430-204537746	204532191-204532246	204538209-204538308	cluster_2
MYCBP2	77103209-77103310	77098776-77099013	77118340-77118462	cluster_2
TTC7B	90603253-90603303	90593486-90593626	90610742-90610839	cluster_2
RPP30	90903192-90903276	90900570-90900668	90905302-90906065	cluster_2
RNFT1	59962536-59962616	59958363-59958444	59962827-59962966	cluster_2
PXN	120219207-120220091	120215560-120215661	120221623-120221758	cluster_2
KPNA1	122457726-122457848	122453870-122454001	122459774-122460657	cluster_2
MTMR1	150712342-150712365	150699195-150699300	150712944-150712970	cluster_2
LMO7	75855269-75855368	75853092-75853388	75856506-75856608	cluster_2
MAN2A2	90916586-90916660	90916123-90916256	90918194-90918388	cluster_2
WNK1	879573-880031	878212-878361	881692-881789	cluster_2
PALLD	168925233-168925341	168924945-168925078	168926213-168928457	cluster_2
UBR3	169947883-169947937	169947542-169947715	169949605-169950065	cluster_2
PALLD	168925233-168925384	168924945-168925078	168926213-168928457	cluster_2
MTSS1	124558713-124558832	124557478-124557849	124562782-124562989	cluster_2
AC003005.1	57492113-57492211	57491471-57491597	57504660-57504786	cluster_2
IDS	149486892-149487313	149476988-149483218	149490314-149490440	cluster_2
UBN1	4852879-4853139	4847481-4848210	4857990-4858076	cluster_2
PLPP1	55475302-55475450	55467869-55468149	55534572-55534964	cluster_2
SEPTIN11	77034497-77034577	77030783-77030970	77039073-77039326	cluster_2
SYTL2	85710814-85711232	85709467-85709500	85714413-85714507	cluster_2
AC241952.2	120490636-120490696	120489860-120489916	120491582-120491628	cluster_2
MIR1-1HG-AS1	62548312-62548461	62547534-62547923	62551426-62551526	cluster_2
TNNT3	1926578-1926709	1926470-1926481	1929810-1929828	cluster_2
COL16A1	31679804-31679851	31679632-31679685	31680042-31680101	cluster_2
PLEKHA6	204243114-204243263	204241685-204241814	204244864-204245003	cluster_2
ZNF431	21175453-21175474	21167571-21167666	21182623-21184092	cluster_2
MEAF6	37496707-37496736	37496547-37496604	37501804-37501996	cluster_2
SORBS1	95322746-95322805	95321963-95322021	95339133-95339327	cluster_2
NEB	151497626-151497718	151493353-151493445	151502793-151502885	cluster_2
RNF146	127280516-127280604	127280231-127280340	127282287-127282395	cluster_2
PTPRK	127995249-127995266	127992673-127992709	127995462-127995538	cluster_2
TTN	178663819-178663902	178663627-178663710	178669592-178669675	cluster_2
TCF3	1612207-1612493	1609290-1611849	1615285-1615821	cluster_2
GRIP2	14517772-14517897	14517064-14517213	14520110-14520279	cluster_2
CDC42BPA	227010878-227011063	227004994-227005111	227016080-227016197	cluster_2
FLOT1	30741614-30741704	30740679-30740798	30742147-30742203	cluster_2
VAV2	133769417-133769503	133768442-133768596	133770378-133770501	cluster_2
UBFD1	23564039-23564089	23562625-23562730	23570480-23574389	cluster_2
PXN	120219207-120219455	120216273-120216581	120221623-120221758	cluster_2
AC018464.1	112973605-112973672	112956354-112956455	112995568-112995643	cluster_2
MTCL1	8793003-8793120	8785936-8786091	8796232-8796462	cluster_2
GSN	121297766-121297842	121281470-121281953	121300056-121300126	cluster_2
PXN	120219207-120219458	120216273-120216581	120221623-120221758	cluster_2
TPD52L1	125253717-125253755	125248282-125248383	125262834-125263497	cluster_2
FHOD3	36649304-36649405	36625511-36625749	36652570-36652929	cluster_2
PHLDB2	111949702-111949890	111948932-111949075	111952572-111952613	cluster_2
SUPT20H	37048566-37048599	37047878-37047936	37051488-37051559	cluster_2
EGF	109940922-109941145	109913241-109913462	109943254-109943435	cluster_2
KIF24	34290174-34290389	34286617-34286704	34306252-34306441	cluster_2
SEPTIN11	77036770-77036837	77030783-77030970	77039743-77040384	cluster_2
CDK5RAP1	33392135-33392242	33387323-33387533	33401428-33401452	cluster_2
NCAM1	113242805-113242846	113235033-113235164	113246368-113246370	cluster_2
FMNL1	45246505-45246604	45246210-45246330	45246867-45247318	cluster_2
ESYT2	158757332-158757433	158748194-158748280	158759486-158759581	cluster_2
BEAN1	66437595-66437701	66427295-66427431	66469602-66469865	cluster_2
AC092279.1	24048937-24049014	24046184-24046279	24049410-24049548	cluster_2
AP2A1	49802534-49802599	49801981-49802141	49802949-49803005	cluster_2
ANKRD18B	33571246-33571291	33568671-33568893	33572316-33573001	cluster_2
MPDZ	13143466-13143522	13139987-13140149	13147548-13147658	cluster_2
TNNT3	1929120-1929143	1926470-1926481	1929810-1929828	cluster_2
AC008073.3	24146930-24147086	24135119-24135187	24164198-24164335	cluster_2
ST6GALNAC6	127890656-127890890	127887484-127887591	127894512-127894691	cluster_2
LRRFIP1	237727876-237727935	237708544-237708630	237735268-237735333	cluster_2
MIR1-1HG-AS1	62549534-62549917	62548312-62548461	62551426-62551511	cluster_2
MYO18A	29125893-29125967	29124653-29124688	29131383-29131435	cluster_2
ARHGEF7	111292118-111292294	111288354-111288443	111300748-111300847	cluster_2
MACF1	39469547-39469615	39468615-39468732	39479798-39479994	cluster_2
SORBS1	95371326-95371427	95367650-95367699	95371984-95372049	cluster_2
AAK1	69476880-69476984	69465846-69466551	69480860-69480961	cluster_2
GSN	121283319-121283392	121282214-121282550	121300065-121300126	cluster_2
RNF182	13974210-13974364	13925193-13925366	13976909-13977158	cluster_2
INPP4A	98548952-98548969	98546586-98546694	98552786-98552969	cluster_2
MIR1-1HG-AS1	62549439-62549917	62548312-62548461	62551426-62551511	cluster_2
AC068733.3	6323585-6323692	6319140-6319697	6323894-6324035	cluster_2
ANK2	113258240-113258411	113255735-113255932	113264897-113264995	cluster_2
LDB3	86687069-86687272	86685678-86685700	86689260-86689274	cluster_2
VIPAS39	77457095-77457413	77454010-77454102	77457495-77457572	cluster_2
SORBS2	185684754-185684842	185678796-185678822	185690562-185690611	cluster_2
LRRFIP1	237719523-237719567	237708544-237708630	237727876-237727935	cluster_2
PDLIM3	185514270-185514522	185508299-185508562	185514703-185514890	cluster_2
MED24	40053473-40053679	40053348-40053380	40054361-40054413	cluster_2
HMGN1	39347916-39347952	39347379-39347483	39348292-39348339	cluster_2
BIN1	127060587-127060640	127059011-127059155	127062115-127062197	cluster_2
DPM1	50941105-50941209	50940865-50940958	50942031-50942122	cluster_2
NCAM1	113242805-113242846	113235033-113235164	113255877-113256001	cluster_2
BEST3	69694370-69694464	69693674-69693907	69699205-69699344	cluster_2
DZIP1	95630714-95630813	95629989-95630113	95633234-95633321	cluster_2
PRUNE2	76619340-76619387	76611376-76614600	76624452-76624490	cluster_2
MYBPC1	101684382-101684424	101680343-101680529	101685582-101685615	cluster_2
DOCK9	98845810-98846060	98837494-98837609	98848592-98848639	cluster_2
LRRFIP2	37109527-37109571	37108637-37108684	37110991-37111065	cluster_2
UBFD1	23564039-23564109	23562625-23562730	23570480-23574389	cluster_2
PLCE1	94282794-94282832	94279782-94279911	94283790-94283911	cluster_2
PALLD	168925230-168925278	168924945-168925078	168926213-168928441	cluster_2
BIN1	127053905-127054012	127052255-127052362	127057473-127057601	cluster_2
MYO18A	29125893-29125967	29122166-29122253	29127852-29128544	cluster_2
TBC1D25	48541334-48541442	48539798-48539920	48558897-48559024	cluster_2
BAZ2B	159337005-159337077	159332540-159332686	159337462-159337772	cluster_2
LDB3	86687069-86687272	86680082-86680157	86691896-86692065	cluster_2
OBSCN	228356151-228356193	228352951-228353062	228362576-228362755	cluster_2
LINC01031	193349133-193349275	193348579-193348692	193351104-193351239	cluster_2
MTSS1	124557478-124557875	124556232-124556405	124562782-124562992	cluster_2
TJP1	29719777-29719915	29718266-29719138	29720358-29720708	cluster_3
TTN	178757542-178757916	178753361-178754009	178758984-178759172	cluster_3
MTSS1	124558713-124558832	124557681-124557875	124562782-124562992	cluster_3
BIN1	127067997-127068255	127063933-127064018	127068924-127069031	cluster_3
BIN1	127068163-127068307	127063933-127064018	127068924-127069031	cluster_3
FERMT2	52861587-52861610	52861014-52861034	52864401-52864622	cluster_3
SORBS2	185684754-185684846	185678796-185678822	185775231-185775366	cluster_3
BIN1	127052255-127052362	127050802-127050912	127057473-127057601	cluster_3
COBL	51187914-51187958	51184102-51184199	51190850-51191078	cluster_3
TACC2	122230354-122230440	122229346-122229486	122237395-122237538	cluster_3
PHLDB1	118639861-118640004	118639162-118639251	118642254-118642394	cluster_3
NEB	151496941-151497033	151493353-151493445	151503349-151503441	cluster_3
FSD1L	105513599-105513631	105512807-105512936	105534493-105534593	cluster_3
FN1	215380811-215380996	215379130-215379317	215382212-215382325	cluster_3
TNNT3	1926470-1926481	1924918-1925116	1929810-1929828	cluster_3
BIRC6	32435496-32435583	32433644-32433804	32436053-32436184	cluster_3
CACNA1H	1212511-1212528	1211946-1212138	1213780-1213931	cluster_3
BEST3	69697647-69697813	69694370-69694464	69699205-69699303	cluster_3
LDB3	86706564-86706719	86692535-86692571	86709905-86710050	cluster_3
MYL6	56160626-56160846	56160243-56160320	56161387-56161587	cluster_3
PXN	120219207-120220091	120216273-120216581	120221623-120221758	cluster_3
LRRFIP1	237714259-237714276	237708544-237708630	237719523-237719567	cluster_3
NEB	151498260-151498352	151497626-151497718	151503349-151503441	cluster_3
DMD	31126642-31126698	31119228-31121930	31134102-31134194	cluster_3
GFPT1	69354259-69354312	69350078-69350183	69354489-69354568	cluster_3
TRAK1	42220499-42220591	42219494-42219596	42222942-42225148	cluster_3
KIAA1217	24544361-24544481	24542693-24542770	24544981-24545103	cluster_3
PXN	120215930-120216090	120215241-120215655	120216273-120216500	cluster_3
TACC2	122230351-122230440	122229346-122229486	122237395-122237538	cluster_3
PTPRS	5229316-5229342	5225727-5225844	5229491-5229684	cluster_3
DMD	31126642-31126707	31119228-31121930	31134102-31134194	cluster_3
MBNL2	97366279-97366553	97357482-97357635	97391322-97391599	cluster_3
MTSS1	124558713-124558832	124556261-124556354	124562782-124562992	cluster_3
INTS11	1323181-1323287	1315520-1315618	1324581-1324625	cluster_3
AKAP11	42313017-42313130	42308454-42308609	42313894-42313940	cluster_3
EXOC1	55872755-55872808	55871849-55871958	55877917-55878066	cluster_3
NEB	151502793-151502885	151494161-151494253	151505478-151505570	cluster_3
SORBS1	95351209-95351379	95346406-95346452	95354882-95354967	cluster_4
BIN1	127053905-127054012	127050802-127050912	127057473-127057601	cluster_4
PDLIM3	185514703-185514889	185512094-185514337	185523362-185523446	cluster_4
PDLIM3	185514703-185514914	185512094-185514337	185523362-185523446	cluster_4
PDLIM3	185514703-185514762	185512094-185514337	185523362-185523446	cluster_4
LRRFIP1	237714268-237714276	237708544-237708630	237717762-237717809	cluster_4
TXNL1	56605182-56605384	56604436-56604478	56610993-56611097	cluster_4
LDB3	86687069-86687272	86681436-86681803	86691896-86692065	cluster_4
BIN1	127053146-127053445	127052255-127052362	127053905-127054012	cluster_4
CCDC88C	91285395-91285836	91283329-91283517	91289105-91289331	cluster_4
BIN1	127053422-127053445	127052255-127052362	127053905-127054012	cluster_4
MTA1	105466707-105467096	105465334-105466578	105469467-105469992	cluster_4
ARVCF	19971216-19971335	19969896-19970743	19971886-19971971	cluster_4
BIN1	127052140-127052362	127051154-127051243	127053422-127053445	cluster_4
TRDN	123375605-123375631	123366135-123366182	123377716-123377742	cluster_4
RALGAPA1	35688459-35688534	35686542-35686666	35689836-35690003	cluster_4
SH3KBP1	19687617-19687691	19683823-19684028	19694995-19695051	cluster_4
LDB3	86689260-86689274	86687069-86687272	86691896-86692065	cluster_4
ARVCF	19971049-19971335	19969898-19970743	19971886-19971971	cluster_4
TJAP1	43502588-43502617	43502283-43502349	43503401-43503508	cluster_4
DLG2	83480372-83480413	83472727-83472777	83483253-83483298	cluster_4
NEB	151534215-151534319	151531792-151531896	151535691-151535795	cluster_4
TNNT3	1925256-1925276	1924918-1925116	1926695-1926709	cluster_4
NEB	151501391-151501483	151494161-151494253	151502793-151502885	cluster_4
PDLIM3	185514270-185514337	185506522-185506652	185535342-185535507	cluster_4
MAP4K4	101863932-101864051	101860825-101860986	101864930-101865003	cluster_4
COBL	51187837-51187958	51136158-51136331	51190850-51191078	cluster_4
JAG2	105150991-105151104	105150865-105150911	105151283-105151396	cluster_5
AC119427.2	201372027-201372040	201368162-201368227	201372145-201372155	cluster_5
DTX2P1-UPK3BP1-PMS2P11	77018909-77018997	77015672-77015855	77023594-77023761	cluster_5
USP54	73520908-73521042	73518722-73519992	73523583-73523750	cluster_5
VAX2	70924276-70924338	70921098-70921285	70943658-70943713	cluster_5
TNNT2	201371728-201372041	201369816-201369845	201372145-201372155	cluster_5
AC119427.2	201372027-201372038	201368162-201368227	201372145-201372155	cluster_5
CEACAM19	44671890-44671986	44666958-44667321	44672596-44672708	cluster_5
SCRIB	143807150-143807614	143806924-143807013	143808609-143809025	cluster_5
LDB3	86706531-86706719	86692535-86692571	86709905-86710050	cluster_5
CEACAM19	44671746-44671986	44666958-44667321	44672596-44672704	cluster_5
ALS2CL	46683130-46683326	46682029-46682094	46683782-46683848	cluster_5
ZNF419	57492113-57492211	57487965-57491597	57492856-57493783	cluster_5
TRIM55	66155623-66155710	66154047-66154299	66174471-66174592	cluster_5
CDC42BPA	227219263-227219420	227213136-227213219	227254064-227254155	cluster_5
PXN	120215930-120216090	120215560-120215661	120216273-120217116	cluster_5
ACACB	109247606-109247703	109246179-109246448	109249984-109250104	cluster_5
BAZ2B	159397068-159397100	159395769-159395834	159397345-159397389	cluster_5
CAMK2G	73819532-73819617	73817479-73817554	73821682-73821730	cluster_5
LRRFIP1	237739232-237739309	237727876-237727935	237748364-237748399	cluster_5
LSM14B	62127590-62127701	62126304-62126439	62129785-62129952	cluster_5
CAPN3	42408211-42408324	42403741-42403777	42409303-42409380	cluster_5
SLC12A7	1056582-1056596	1053349-1053482	1057471-1057649	cluster_5
GPC2	100175572-100175712	100173458-100174765	100176207-100176365	cluster_5
SBF2-AS1	9780376-9780575	9758296-9758503	9807848-9808038	cluster_5
QSOX2	136224427-136224909	136224007-136224112	136226774-136226874	cluster_5
AC119427.2	201372027-201372035	201368162-201368227	201372145-201372155	cluster_5
BCL6	187736090-187736223	187734869-187734907	187745410-187745725	cluster_5
COPS5	67061857-67062024	67059416-67059445	67062106-67062153	cluster_5
PRANCR	70243066-70243204	70242797-70242893	70243312-70243349	cluster_5
WBP1	74459478-74459562	74458832-74459117	74459643-74459745	cluster_5
NEB	151494161-151494253	151492387-151492494	151503349-151503441	cluster_5
TANC2	63412680-63412709	63411998-63412130	63413543-63413634	cluster_5
ITGA7	55700262-55700364	55698710-55698917	55700899-55701154	cluster_5
ITGA7	55700262-55700748	55698710-55698917	55700899-55701154	cluster_5
CD81	2386555-2386639	2379156-2379206	2390412-2390526	cluster_5
AC006254.1	52824842-52824958	52824397-52824565	52825886-52826014	cluster_5
SUZ12P1	30734865-30735097	30709608-30709811	30743301-30743369	cluster_5
MROH7-TTC4	54679891-54680045	54678742-54678854	54682656-54682794	cluster_5
SLC25A26	66304453-66304537	66263332-66263379	66362860-66362929	cluster_5
LRRFIP1	237739232-237739309	237720772-237720822	237748364-237748399	cluster_5
USP54	73520908-73521027	73516375-73517747	73523583-73523750	cluster_5
NEB	151503349-151503441	151494161-151494253	151505478-151505570	cluster_5
MEF2A	99703362-99703385	99690241-99690428	99706729-99706855	cluster_5
NEB	151496276-151496368	151494161-151494253	151503349-151503441	cluster_5
ITGA7	55699870-55699945	55698710-55698917	55700262-55700393	cluster_5
SUZ12P1	30734865-30735097	30731886-30732123	30743301-30743369	cluster_5
AMZ2P1	64973232-64973463	64972754-64972927	64974555-64975576	cluster_5
LRRFIP1	237735268-237735333	237708544-237708630	237739232-237739309	cluster_5
ATP2A1	28894505-28894607	28894155-28894243	28894822-28894953	cluster_5
LMO7	75805479-75805736	75804174-75804541	75817161-75817278	cluster_5
MROH7-TTC4	54679263-54679439	54678742-54678854	54682656-54682794	cluster_5
CARF	202942740-202942967	202917877-202918043	202952559-202952620	cluster_5
SH2D6	85435065-85435123	85434340-85434370	85435413-85435496	cluster_5
NCAM1	113245948-113246370	113235033-113235164	113255877-113256001	cluster_5
LINC02861	3943260-3943375	3930806-3931721	3950272-3950586	cluster_5
PMM2	8806316-8806407	8801799-8801910	8812991-8813067	cluster_5
RBFOX2	35752613-35752655	35746473-35746561	35759888-35760020	cluster_5
SMYD1	88093517-88093555	88091012-88091142	88096595-88096784	cluster_5
ZKSCAN3	28359525-28359988	28349947-28350067	28361324-28361471	cluster_5
CD81	2386474-2386639	2379156-2379206	2390412-2390526	cluster_5
AC019257.8	1858757-1858816	1857960-1858115	1859897-1860184	cluster_5
FAM227B	49577629-49577664	49576136-49576845	49588016-49588083	cluster_5
NPNT	105912188-105912238	105897901-105898001	105927336-105927428	cluster_5
ZNF3	100079540-100079656	100075542-100075630	100081635-100081703	cluster_5
D2HGDH	241748865-241749929	241744709-241744877	241750151-241750294	cluster_5
NAA60	3447482-3447620	3443694-3443837	3448471-3448540	cluster_5
FNDC5	32864439-32864483	32862268-32863776	32864664-32864797	cluster_5
PFKM	48107365-48107455	48105923-48106137	48108072-48108194	cluster_5
CCDC189	30760553-30760668	30760284-30760453	30761198-30761229	cluster_5
GLIS1	53509120-53509287	53506237-53506776	53514625-53514781	cluster_5
CARF	202941860-202941980	202917877-202918043	202952559-202952679	cluster_5
NAP1L1	76060138-76060265	76056033-76056161	76074203-76074239	cluster_5
PTS	112230208-112230230	112229417-112229486	112230626-112230682	cluster_5
NEB	151503349-151503441	151492387-151492494	151505478-151505570	cluster_5
MBNL2	97356796-97356849	97343016-97343216	97357482-97357635	cluster_6
PLA2G6	38128269-38128430	38126371-38126449	38129454-38129562	cluster_6
AC119427.2	201369816-201370135	201368162-201368227	201372027-201372041	cluster_6
ATP2A1	28903700-28903741	28903323-28903440	28904180-28904464	cluster_6
TNNT2	201369816-201370135	201368162-201368222	201372027-201372155	cluster_6
DEPDC5	31861368-31861433	31857445-31857553	31870590-31870744	cluster_6
TNNT2	201369816-201370223	201368162-201368222	201372027-201372155	cluster_6
MAP4K4	101863932-101864051	101855977-101856138	101864930-101865003	cluster_6
AC119427.2	201369816-201370223	201368162-201368227	201372145-201372155	cluster_6
MAP4K4	101863827-101864051	101855977-101856138	101864930-101865003	cluster_6
TNNT2	201369816-201369842	201368162-201368222	201372027-201372155	cluster_6
COPZ2	48027676-48027789	48026167-48026475	48029125-48029176	cluster_6
ZFYVE21	103729793-103729846	103729091-103729182	103732623-103732762	cluster_6
TCF12	57252421-57252492	57251169-57251423	57253265-57253468	cluster_6
MBNL2	97356796-97356849	97347041-97347067	97357482-97357635	cluster_6
NFIX	13078677-13078735	13075535-13075671	13081680-13081835	cluster_6
AC119427.2	201369813-201369845	201368162-201368227	201372027-201372041	cluster_6
LDB3	86681436-86681803	86680082-86680157	86685678-86685700	cluster_6
CAPN3	42408211-42408286	42404785-42405943	42409303-42409380	cluster_6
AC119427.2	201369722-201369845	201368162-201368227	201372027-201372041	cluster_6
DNM1L	32737865-32738053	32737105-32737161	32740064-32740240	cluster_6
CAPN3	42408211-42408437	42405926-42405943	42409303-42409380	cluster_6
GPM6B	13774467-13774624	13772854-13773030	13776238-13776303	cluster_6
GPM6B	13774309-13774624	13772854-13773030	13776238-13776303	cluster_6
JAG2	105151033-105151104	105150865-105150911	105151283-105151396	cluster_6
CD47	108049619-108049651	108047079-108047292	108050578-108050602	cluster_6
OSBPL3	24863200-24863300	24861613-24861769	24863496-24863599	cluster_6
BIN1	127068163-127068255	127063933-127064018	127068924-127069031	cluster_6
BIN1	127060596-127060640	127059011-127059155	127062115-127062197	cluster_6
CAPN3	42407867-42408324	42405926-42405943	42409303-42409380	cluster_6
DNAJC7	42003359-42003557	42000482-42000570	42017052-42017162	cluster_6
MBD1	50275370-50275444	50275129-50275245	50275600-50275728	cluster_6
SYTL2	85710885-85711232	85709467-85709500	85718790-85719168	cluster_6
MEG3	100835704-100836075	100829709-100829749	100836167-100836300	cluster_6
RBCK1	420871-421153	419558-419731	422127-422238	cluster_6
SNRPN	24958738-24958868	24920011-24920124	24962114-24962209	cluster_6
SRCAP	30722563-30722748	30722122-30722286	30722963-30723229	cluster_6
LINC00589	29679413-29679690	29677910-29678004	29724877-29725019	cluster_6
CAPN3	42408211-42408324	42404785-42405943	42409303-42409380	cluster_6
DNAJC7	42003359-42003557	42000482-42000570	42017040-42017146	cluster_6
CAD	27240567-27240617	27240265-27240361	27240911-27240955	cluster_6
COPZ2	48027674-48027789	48026182-48026475	48028472-48028510	cluster_6
LINC00589	29679413-29679565	29677910-29678004	29724877-29725019	cluster_6
BIN1	127052255-127052362	127051154-127051243	127057473-127057601	cluster_6
BIN1	127052255-127052355	127051154-127051243	127057473-127057601	cluster_6
BIN1	127068163-127068212	127063933-127064018	127068924-127069031	cluster_6
ZNF691	42849565-42849742	42849291-42849413	42850950-42852473	cluster_6
SLC8A1	40175261-40175281	40174825-40174842	40177752-40177855	cluster_6
WBP1	74459438-74459562	74458832-74458919	74459643-74459745	cluster_6
RNF114	49941561-49941703	49936397-49936552	49945382-49945488	cluster_6
KIF1B	10326111-10326359	10324758-10324895	10334520-10334638	cluster_6
KIAA1217	24542883-24544481	24542693-24542770	24544981-24545103	cluster_6
DCAF8	160261285-160261400	160239970-160240370	160262117-160262451	cluster_6
IFFO1	6549476-6549484	6548065-6548157	6549756-6549896	cluster_6
SNRK	43303098-43303223	43286538-43286675	43332169-43333390	cluster_6
ZFAND5	72363470-72363631	72360628-72360784	72364696-72365235	cluster_6
MIA3	222662458-222662529	222662253-222662332	222663998-222664148	cluster_6
YPEL5	30155850-30155910	30148245-30148463	30156628-30156792	cluster_6
ACVR1	157826528-157826646	157818385-157818559	157860033-157860179	cluster_6
ANKRD10	110900610-110900694	110893197-110893263	110906033-110906124	cluster_6
ANK2	113372533-113372625	113369514-113369805	113373090-113373173	cluster_6
CUZD1	122841178-122841328	122839017-122839231	122845762-122845857	cluster_6
FYCO1	45919413-45919548	45917904-45919065	45923656-45923765	cluster_6
SYPL2	109477818-109478075	109476776-109476977	109479378-109482134	cluster_6
RBCK1	420780-421031	419558-419731	422127-422238	cluster_6
PRUNE2	76624452-76624490	76611376-76614600	76625023-76625058	cluster_6
AGRN	1051032-1051043	1050726-1050837	1051253-1051369	cluster_6
ZNF254	24049410-24049548	24046184-24046279	24105940-24106066	cluster_6
ANKRD10	110900530-110900609	110892957-110893263	110906033-110906124	cluster_6
AC012651.1	42354340-42354453	42352030-42352124	42384483-42384552	cluster_6
GRK4	3037374-3037511	3029201-3029409	3040572-3040727	cluster_6
LINC01881	242116183-242116232	242114639-242114741	242118965-242119057	cluster_6
TMBIM4	66160736-66161172	66153340-66153448	66168915-66169511	cluster_6
RPL32P3	129399008-129399108	129397040-129397140	129399381-129399495	cluster_6
HSD11B1L	5686416-5686527	5684819-5684905	5686900-5686991	cluster_6
MEF2C	88760988-88761125	88751857-88752043	88804598-88804801	cluster_6
TMBIM4	66160736-66161172	66153340-66153448	66169290-66169353	cluster_6
IQCK	19735414-19735450	19733698-19733827	19763848-19763900	cluster_6
FAM104A	73227165-73227182	73209605-73209768	73232086-73232320	cluster_6
UBE4B	10106197-10106583	10105516-10105744	10117459-10117600	cluster_6
ABI3BP	100812467-100812523	100811728-100811799	100821054-100821113	cluster_6
SRSF4	29165890-29166064	29159374-29160517	29166729-29166866	cluster_6
CEROX1	976327-976400	975761-975995	976778-976912	cluster_6
C2	31934170-31934299	31933867-31933965	31935923-31935990	cluster_6
ZSCAN31	28336790-28336943	28327383-28327533	28353862-28353952	cluster_6
IFFO1	6549476-6549484	6548065-6548160	6549756-6549896	cluster_6
EP400P1	132125095-132125396	132121925-132121980	132125854-132126047	cluster_6
HELQ	83446835-83447028	83446014-83446086	83448783-83448961	cluster_6
DOCK9	98845920-98845991	98837494-98837609	98848592-98848639	cluster_6
AGFG1	227550059-227550106	227536955-227536993	227551959-227552117	cluster_6
MEF2C	88882955-88882999	88823735-88823927	88887502-88887598	cluster_6
PALLD	168925233-168925394	168924945-168925078	168926213-168928457	cluster_6
CTNNB1	41224190-41224321	41224021-41224081	41224526-41224711	cluster_6
ANKRD10	110900273-110900661	110893197-110893263	110906033-110906124	cluster_6
ANKRD10	110900610-110900661	110893197-110893263	110906033-110906124	cluster_6
TCF12	57252421-57252492	57251169-57251423	57253262-57253468	cluster_6
TWIST1	19115750-19116131	19113877-19113923	19116671-19117636	cluster_6
AL592183.1	76032-76177	54224-54293	78842-78952	cluster_6
DOCK9	98845920-98846060	98837494-98837609	98848592-98848639	cluster_6
RBFOX1	7664929-7664968	7653815-7653947	7676774-7676838	cluster_6
TMED2	123587611-123587631	123586747-123586939	123590342-123590446	cluster_6
DDR1	30885625-30885680	30881066-30881125	30888688-30888814	cluster_6
AC091167.7	90240900-90241724	90238492-90238548	90251554-90251594	cluster_6
SMARCA2	2159814-2159909	2158449-2158594	2161001-2161035	cluster_6
PNISR	99416349-99416451	99414572-99414686	99425215-99425331	cluster_6
ANK2	113258313-113258411	113255735-113255932	113264897-113264995	cluster_6
DMXL2	51459598-51459660	51458709-51458795	51463379-51463496	cluster_6
ACTN4	38710257-38710342	38709395-38709476	38711276-38711361	cluster_7
RABGAP1L	174957891-174958173	174957457-174957549	174969277-174969387	cluster_7
SEC31A	82842140-82842481	82829000-82829058	82844386-82844460	cluster_7
PLEKHM2	15721329-15721388	15719734-15719920	15725317-15725545	cluster_7
ZNF711	85246930-85247188	85245903-85246022	85247547-85247651	cluster_7
SEC31A	82842140-82842341	82829000-82829058	82844386-82844509	cluster_7
ZFYVE21	103729793-103729846	103729091-103729182	103732620-103732762	cluster_7
MBNL2	97366459-97366553	97357482-97357635	97391322-97391599	cluster_7
SCARB1	124782683-124782811	124776856-124778586	124786357-124786503	cluster_7
FNIP2	158833801-158833890	158833528-158833628	158835405-158835476	cluster_7
NCOR2	124327409-124327633	124326191-124326370	124330845-124330898	cluster_7
AC119427.2	201372027-201372044	201368162-201368227	201372145-201372155	cluster_7
HP1BP3	20780354-20780540	20779836-20779911	20786649-20786652	cluster_7
AFDN	167913403-167913423	167911284-167911489	167914168-167914313	cluster_8
LAMA2	129475390-129475401	129473214-129473352	129478693-129478813	cluster_8
TEAD1	12878889-12878900	12864838-12864900	12879708-12879842	cluster_8
PALM	740352-740483	736019-736078	746285-748326	cluster_8
KIF13A	17789872-17789910	17787776-17787875	17794249-17794395	cluster_8
FMNL3	49658251-49658594	49657082-49657190	49661966-49662049	cluster_8
FMNL3	49658442-49658594	49657082-49657190	49661966-49662049	cluster_8
TEAD1	12864686-12864748	12862250-12862314	12864838-12864900	cluster_8
NUMA1	72012401-72012442	72010786-72010854	72012895-72016260	cluster_8
MBNL1	152446704-152446757	152445282-152445539	152447620-152447773	cluster_8
FGFR1	38429682-38429948	38428346-38428435	38457356-38457446	cluster_8
MBNL2	97366501-97366553	97357482-97357635	97391322-97391599	cluster_8
PDLIM7	177491807-177491995	177491404-177491420	177492405-177492435	cluster_8
SORBS1	95351216-95351376	95346406-95346452	95354882-95354967	cluster_8
SORBS1	95351209-95351376	95346406-95346452	95354882-95354967	cluster_8
PDLIM3	185514703-185514917	185512094-185514337	185523362-185523446	cluster_8
DMD	31126642-31126673	31119228-31121930	31134102-31134194	cluster_8
SYNE1	152145487-152145555	152143623-152143765	152148045-152148378	cluster_8
MAP2K7	7905808-7905855	7903885-7904068	7909755-7909896	cluster_8
TJP1	29719777-29720016	29718266-29719138	29720358-29720708	cluster_8
KIFC3	57759125-57759153	57758217-57758909	57759728-57759836	cluster_8
SSBP3	54258069-54258149	54257127-54257186	54281438-54281527	cluster_8
NAV2	20049836-20049901	20048728-20049195	20054080-20054240	cluster_8
TMEM63B	44135328-44135366	44135017-44135096	44136349-44136439	cluster_8
CYTH1	78696007-78696009	78692417-78692493	78698269-78698380	cluster_8
MICAL3	17826454-17826516	17822947-17823060	17827644-17827781	cluster_8
FN1	215392931-215393203	215391632-215391814	215394528-215394719	cluster_8
FN1	215392931-215393041	215391632-215391814	215394528-215394719	cluster_8
FN1	215392931-215393201	215391632-215391814	215394528-215394719	cluster_8
FN1	215380811-215381062	215379130-215379317	215382212-215382325	cluster_8
SPTAN1	128592983-128593042	128591477-128591625	128594175-128594373	cluster_8
MYO5A	52337810-52337884	52336463-52336556	52340196-52340394	cluster_8
KIF13A	17789872-17789910	17787776-17787875	17794572-17794704	cluster_8
PDLIM7	177491807-177491976	177491072-177491420	177492405-177492435	cluster_8
INF2	104715284-104715340	104714203-104714856	104718795-104719605	cluster_8
ABI1	26771075-26771089	26770245-26770345	26777065-26777241	cluster_8
OSBPL6	178372126-178372233	178361682-178361815	178373890-178374027	cluster_8
ARHGAP17	24939364-24939597	24935470-24935639	24941987-24942143	cluster_8
PPFIA4	203075968-203076076	203075577-203075757	203076480-203076981	cluster_8
ARHGEF40	21087320-21087463	21087001-21087105	21087968-21088098	cluster_8
SOS1	38989270-38989314	38987473-38987591	38995123-38995387	cluster_8
NUMA1	72012199-72012442	72010786-72010854	72012895-72012926	cluster_8
GOLGA2	128272785-128272865	128268420-128268524	128273850-128273972	cluster_8
AC119427.2	201369816-201370223	201368162-201368227	201372027-201372041	cluster_8
SMPD4BP	131511715-131511801	131508537-131508608	131515602-131515747	cluster_8
SDK1	4175775-4175834	4174222-4174357	4178485-4178586	cluster_8
MGRN1	4680032-4680295	4677463-4677572	4681550-4681776	cluster_8
PSAP	71823888-71823896	71821876-71822007	71825837-71825893	cluster_8
MACROH2A1	135350823-135350913	135345968-135346057	135352946-135362901	cluster_8
MGRN1	4680032-4680097	4677463-4677572	4681550-4681580	cluster_8
ZDHHC16	97453799-97453846	97453530-97453663	97454714-97454799	cluster_8
ARHGEF10L	17634548-17634562	17632321-17632466	17634835-17635016	cluster_8
SPAG9	50975863-50975901	50974771-50974947	50977108-50977221	cluster_8
DOCK9	98845924-98846060	98845329-98845372	98848592-98848639	cluster_8
PPHLN1	42384940-42384996	42374863-42375074	42387456-42387535	cluster_8
AKAP11	42313047-42313130	42308454-42308609	42313894-42313940	cluster_8
MINDY3	15838228-15838305	15837204-15837318	15841426-15841599	cluster_8
PHKB	47463882-47463993	47461295-47461426	47497399-47497488	cluster_8
PHKB	47463904-47463993	47461350-47461426	47497399-47497488	cluster_8
MYL6	56160626-56160670	56160243-56160320	56161387-56161550	cluster_8
RAB11FIP5	73079651-73081663	73075993-73076182	73088050-73088749	cluster_8
AP2M1	184180562-184180650	184180169-184180251	184180849-184180881	cluster_8
RAB11FIP5	73079651-73080024	73075993-73076182	73088050-73088749	cluster_8
BIRC6	32435454-32435585	32433648-32433804	32436053-32436184	cluster_8
DENND1A	123411776-123411829	123403475-123403490	123440360-123440491	cluster_8
FLNA	154357251-154357274	154354825-154355072	154357434-154357623	cluster_8
TTC7A	46958495-46958552	46956839-46957007	46974973-46975103	cluster_8
SMPD4	130161186-130161272	130157251-130157396	130164374-130164445	cluster_8
TTC7A	46958372-46958552	46956839-46957007	46974973-46975103	cluster_8
MARK2	63903986-63904147	63903061-63903158	63904786-63905043	cluster_8
GOLGA4	37361243-37361305	37355101-37355187	37366080-37366751	cluster_8
PHKB	47463899-47463993	47461123-47461426	47497399-47497488	cluster_8
COPZ2	48027676-48027789	48026167-48026475	48028472-48028510	cluster_8
ACOT9	23734341-23734367	23733172-23733217	23735919-23736016	cluster_8
DNM1L	32737865-32737942	32737105-32737161	32740064-32740240	cluster_8
BCL9L	118909914-118910015	118908417-118908655	118918826-118918879	cluster_8
AP2M1	184180645-184180741	184180169-184180251	184180849-184180915	cluster_8
NAV2	20051289-20051333	20048728-20049195	20054080-20054240	cluster_8
WASF3	26676549-26676724	26671872-26671989	26680035-26680201	cluster_8
ARHGEF40	21087320-21087463	21087001-21087105	21087956-21088098	cluster_8
ADAM15	155061418-155061489	155060763-155060832	155061904-155061975	cluster_8
CSNK1D	82245976-82246465	82242673-82244831	82248875-82249496	cluster_8
TNNT2	201369816-201369845	201368162-201368227	201372027-201372041	cluster_8
PPFIA4	203075968-203076076	203075577-203075757	203076341-203078740	cluster_8
AC119427.2	201369816-201369842	201368162-201368227	201372027-201372041	cluster_8
MICAL3	17826454-17826516	17822947-17823060	17831854-17831927	cluster_8
PPHLN1	42384900-42384996	42374956-42375074	42387456-42387535	cluster_8
SEC31A	82842185-82842481	82829000-82829058	82844386-82844509	cluster_8
TPM2	35685064-35685139	35684732-35684807	35685269-35685339	cluster_9
NDUFV3	42903182-42904276	42896927-42897047	42908864-42909105	cluster_9
CCDC57	82179027-82179189	82178474-82178605	82183774-82183932	cluster_9
TNNT2	201369816-201369845	201368162-201368227	201372145-201372155	cluster_9
AC119427.2	201369816-201369842	201368162-201368227	201372145-201372155	cluster_9
TPM2	35684732-35684807	35684488-35684550	35685064-35685139	cluster_9
TPM2	35684732-35684788	35684488-35684550	35685064-35685139	cluster_9
TPM2	35684732-35684790	35684488-35684550	35685064-35685139	cluster_9
MAP4K4	101863821-101864051	101855977-101856138	101864930-101865003	cluster_9
SELENOI	26375040-26375148	26373367-26373629	26383299-26383347	cluster_9
ZNF711	85246930-85247183	85245903-85246022	85247547-85247651	cluster_9
CLASP1	121445449-121445496	121430073-121430177	121447337-121447507	cluster_9
PPFIBP1	27677064-27677096	27676428-27676599	27679489-27679639	cluster_9
PTS	112230208-112230230	112228594-112228673	112230626-112230682	cluster_9
HP1BP3	20780350-20780540	20779812-20779911	20787195-20787323	cluster_9
HP1BP3	20780354-20780540	20779836-20779911	20787195-20787307	cluster_9
ITGA6	172501772-172501901	172497975-172498100	172504091-172504534	cluster_9
PLPP1	55490960-55491114	55467869-55468149	55534572-55534951	cluster_9
ACAN	88868216-88868329	88860326-88860439	88871382-88871540	cluster_9
CARM1	10921375-10921443	10921050-10921127	10921615-10921900	cluster_9
FNIP1	131710578-131710661	131709201-131709272	131716565-131716656	cluster_9
SOCS7	38364752-38364856	38361711-38361775	38366287-38366417	cluster_9
G6PC3	44075066-44075087	44074751-44074770	44075310-44075451	cluster_9
ENAH	225517196-225517990	225514596-225514900	225519198-225519565	cluster_9
HP1BP3	20780345-20780540	20779812-20779911	20787195-20787307	cluster_9
PHLDB2	111952572-111952712	111945268-111945357	111953930-111954029	cluster_9
ACAN	88868216-88868329	88854852-88859417	88871382-88871540	cluster_9
RUBCN	197691074-197691148	197684157-197684217	197693715-197693816	cluster_9
ACTN4	38711276-38711361	38710257-38710342	38714469-38714561	cluster_9
OSBPL3	24863200-24863292	24861613-24861769	24863496-24863599	cluster_9
EMC8	85780379-85780469	85778624-85779867	85781211-85781760	cluster_9
MPDZ	13143466-13143564	13139987-13140149	13147548-13147658	cluster_9
DST	56468982-56468999	56466078-56466195	56469883-56469957	cluster_9
SUGP2	18993648-18993740	18990890-18991149	18994366-18995280	cluster_9
SYNE2	64215286-64215354	64214144-64214470	64216248-64216387	cluster_9
IFFO1	6549476-6549484	6548668-6548825	6549756-6549896	cluster_9
ZNF708	21310501-21310627	21309246-21309341	21329210-21329410	cluster_9
ACOT9	23734332-23734367	23733172-23733217	23735919-23736016	cluster_9
SUGP2	18993643-18993740	18990893-18991149	18994366-18994486	cluster_9
APBB2	40935077-40935139	40934614-40934699	40944865-40945070	cluster_9
SUGP2	18993638-18993740	18990888-18991149	18994366-18994486	cluster_9
MAP4K4	101868029-101868037	101867212-101867309	101869622-101869797	cluster_9
MAPK8IP3	1744978-1745103	1743335-1743476	1747029-1747275	cluster_9
MOSPD2	14919672-14920030	14918680-14918782	14921380-14921756	cluster_9
MICAL2	12249184-12249246	12239436-12239585	12255643-12255750	cluster_9
SEC61A2	12155778-12155931	12149852-12149961	12156907-12157067	cluster_9
STK40	36367852-36368084	36361221-36361340	36385723-36385879	cluster_9
SYNE1	152368972-152369127	152366992-152367382	152369471-152369614	cluster_9
INF2	104715281-104715340	104714203-104714856	104718795-104719605	cluster_9
MFF	227347343-227347384	227340292-227340380	227352514-227352573	cluster_9
SEC16A	136445052-136445111	136443823-136443900	136445645-136445719	cluster_9
PRKD1	29656476-29656499	29638694-29638904	29663699-29663859	cluster_9
CAMK2G	73819532-73819645	73817479-73817554	73821682-73821730	cluster_9
MFF	227347226-227347384	227340292-227340380	227352514-227352573	cluster_9
BNIP2	59668103-59668138	59663379-59664120	59668892-59668949	cluster_9
KANK2	11196050-11196227	11195623-11195881	11197485-11197530	cluster_9
PLPP1	55475299-55475450	55467869-55468149	55534572-55534964	cluster_9
KANK2	11196050-11196227	11195556-11195820	11197707-11197791	cluster_9
GBAP1	155218388-155218479	155217240-155218049	155218848-155218943	cluster_9
SEC31A	82842185-82842341	82829000-82829058	82844386-82844509	cluster_9
TBC1D14	7009877-7010078	7006632-7006726	7010653-7010781	cluster_9
SLAIN2	48394576-48394653	48383647-48383784	48420125-48420443	cluster_9
BCL9L	118918819-118918879	118908417-118908655	118925238-118925453	cluster_9
BCL9L	118909914-118910015	118908417-118908655	118925238-118925453	cluster_9
CARM1	10921296-10921443	10921050-10921127	10921615-10921900	cluster_9
SCRIB	143807552-143807596	143806924-143807013	143808609-143809025	cluster_9
DNM2	10796061-10796199	10795372-10795439	10797380-10797518	cluster_9
CASK	41557032-41557100	41553719-41553915	41559779-41559847	cluster_9
SS18	26035831-26035923	26035005-26035127	26038555-26038659	cluster_9
NFIX	13078613-13078735	13075535-13075671	13081680-13081835	cluster_9
NCOR2	124327547-124327633	124326180-124326370	124330845-124330898	cluster_9
NAV2	20049836-20049901	20048728-20049195	20051289-20051333	cluster_9
MADD	47288968-47289027	47286433-47286534	47289391-47289493	cluster_9
ABLIM3	149240676-149241038	149239759-149239888	149242491-149242584	cluster_9
SUN1	849923-850033	843341-843520	851384-851481	cluster_9
PALM2AKAP2	109942686-109943381	109931927-109932028	110015954-110016039	cluster_9
REPS1	138926401-138926481	138921037-138921124	138929977-138930098	cluster_9
RP9P	32918316-32918372	32916815-32917542	32921339-32921430	cluster_9
MAP3K4	161098278-161098427	161097080-161097176	161101892-161101992	cluster_9
TEAD1	12864838-12864900	12864686-12864748	12878889-12878900	cluster_9
FAM24B	122850389-122850550	122849096-122849439	122855645-122855786	cluster_9
MYO1B	191400749-191400835	191400382-191400468	191408115-191408189	cluster_9
WNK1	880721-880999	879573-880031	881692-881789	cluster_9
GPC2	100175572-100175894	100173458-100174765	100176207-100176365	cluster_9
FERMT2	52861014-52861034	52860341-52860465	52861587-52861610	cluster_9
SUGP2	18993638-18993799	18990888-18991149	18994366-18995280	cluster_9
SUGP2	18993638-18994014	18990888-18991149	18994366-18995280	cluster_9
SUGP2	18993638-18993771	18990888-18991149	18994366-18995280	cluster_9
SUGP2	18993648-18994014	18990890-18991149	18994366-18995280	cluster_9
SUGP2	18993648-18993771	18990890-18991149	18994366-18995280	cluster_9
SUGP2	18993648-18993799	18990890-18991149	18994366-18995280	cluster_9
PXN	120215560-120215655	120215103-120215417	120219207-120220091	cluster_9
ABLIM3	149240676-149240774	149239759-149239888	149242491-149242538	cluster_9
ZSCAN20	33489115-33489191	33488465-33488651	33489518-33489602	cluster_9
MYO9A	71892965-71893177	71888004-71888116	71893679-71893778	cluster_9
SPEN	15876202-15876678	15872816-15873136	15909321-15909481	cluster_9
ROBO3	124877519-124877658	124876698-124876932	124879190-124879341	cluster_9
SLC24A1	65651670-65651759	65650382-65650942	65652642-65652808	cluster_9
ENAH	225517196-225517306	225514596-225514900	225519198-225519565	cluster_9
KIAA0753	6624755-6624857	6623509-6623571	6628117-6628741	cluster_9
ABCD4	74299548-74299675	74296333-74296449	74302875-74302910	cluster_9
MYO1B	191402632-191402718	191400382-191400468	191408115-191408189	cluster_9
ZNF559	9337796-9338017	9324695-9324780	9338494-9338582	cluster_9
ITGA7	55700262-55700393	55699870-55699989	55700899-55701154	cluster_9
MICAL2	12255643-12255750	12249184-12249246	12256785-12256909	cluster_9
VDAC2	75210542-75210716	75210154-75210212	75211134-75211189	cluster_9
TDP1	89956578-89956800	89956037-89956278	89963108-89963552	cluster_9
ZMIZ1	79311126-79311184	79307408-79307571	79312642-79316519	cluster_9
CIRBP	1272427-1272523	1271981-1272051	1274307-1274810	cluster_9
CIRBP	1272427-1272518	1271981-1272051	1274307-1274810	cluster_9
TPM1	63061198-63061273	63060869-63060939	63061713-63061788	cluster_9
ZDHHC7	84988763-84988873	84981870-84981994	84990304-84990635	cluster_9
RHBDD1	226838073-226838154	226837548-226837770	226839409-226839627	cluster_9
MXRA7	76683847-76683949	76679569-76680879	76685072-76685165	cluster_9
MXRA7	76683847-76683927	76679569-76680879	76685072-76685165	cluster_9
ITGA7	55699870-55699956	55698710-55698917	55700262-55700393	cluster_9
ITGA7	55699870-55699989	55698710-55698917	55700262-55700393	cluster_9
ITGA7	55699870-55699961	55698710-55698917	55700262-55700393	cluster_9
ARFGAP2	47173759-47173882	47172281-47172333	47175015-47175098	cluster_9
HDLBP	241268954-241269105	241268477-241268541	241269201-241269273	cluster_9
EVI5L	7857092-7857124	7856015-7856068	7858191-7858331	cluster_9
MXRA7	76683847-76683893	76679569-76680879	76685072-76685165	cluster_9
SLC2A8	127402368-127402753	127399964-127400006	127403660-127403747	cluster_9
ARHGEF6	136677936-136677956	136676624-136676717	136679535-136679660	cluster_9
FAM86C1	71791736-71791819	71789783-71789845	71796017-71796166	cluster_9
PXN	120215560-120215661	120215103-120215417	120219207-120219378	cluster_9
MYO1B	191400749-191400835	191400382-191400468	191402632-191402718	cluster_9
C2CD5	22458484-22458555	22456971-22457161	22459492-22459542	cluster_9
ZNF655	99571688-99571792	99560533-99560695	99572245-99572318	cluster_9
CPEB4	173932450-173932500	173910523-173910604	173944967-173945092	cluster_9
CHD8	21430801-21431643	21428964-21429335	21431811-21431858	cluster_9
CHD8	21430801-21431724	21428964-21429335	21431811-21431858	cluster_9
MEG3	100831421-100831534	100831016-100831094	100836167-100836300	cluster_9
KMT2C	152195522-152196011	152194440-152194568	152199279-152199459	cluster_9
PGAP2	3811250-3811424	3808559-3808651	3824270-3824364	cluster_9
TPM2	35684732-35684746	35684488-35684550	35685064-35685139	cluster_9
DRP2	101247090-101247164	101245388-101245449	101248089-101248290	cluster_9
PAM	102974116-102974298	102961158-102961229	102990272-102990401	cluster_9
NRCAM	108225648-108225701	108223725-108223836	108226208-108226378	cluster_9
LMO7	75805479-75805760	75804174-75804541	75817161-75817278	cluster_9
MAST2	46000959-46000979	45997724-45997799	46002805-46002883	cluster_9
CDC42SE1	151055892-151055993	151055016-151055126	151056656-151056786	cluster_9
CDC42SE1	151055851-151055993	151055016-151055126	151056656-151056786	cluster_9
FAM122B	134772143-134772283	134771096-134771354	134781821-134781917	cluster_9
STX2	130795995-130796120	130789600-130791977	130798525-130798635	cluster_9
EMC8	85780379-85780473	85778624-85779867	85781211-85781258	cluster_9
VDAC3	42396678-42396680	42395084-42395133	42398712-42398864	cluster_9
KLC1	103692359-103692425	103686863-103687211	103700655-103700727	cluster_9
USP54	73520908-73521027	73518722-73519992	73523583-73523750	cluster_9
VEGFA	43781956-43782087	43778889-43778918	43784541-43784562	cluster_9
MACF1	39378461-39378523	39372479-39372596	39379203-39379444	cluster_9
MXRA7	76683847-76683927	76672551-76677702	76685072-76685165	cluster_9
PACRGL	20709683-20709773	20704660-20704814	20712788-20712831	cluster_9
ZNF92	65387902-65388254	65373799-65374000	65388806-65388901	cluster_9
FOXM1	2865355-2865399	2864683-2864752	2866393-2866521	cluster_9
TCAF1	143881923-143882099	143876108-143876622	143885210-143885370	cluster_9
MEGF6	3498698-3498826	3498371-3498499	3499588-3499716	cluster_9
CSNK1G3	123605339-123605362	123604724-123604830	123614342-123614455	cluster_9
ZNF529	36572333-36572392	36556104-36556197	36589615-36589701	cluster_9
MTSS1	124557681-124557875	124556232-124556405	124562782-124562992	cluster_9
ECT2	172755483-172755575	172755295-172755374	172756983-172757009	cluster_9
FERMT2	52861014-52861034	52860341-52860465	52864401-52864622	cluster_9
RAPSN	47438522-47438884	47437765-47438047	47441159-47441212	cluster_9
PITPNC1	67687066-67687184	67675479-67675542	67692572-67693367	cluster_9
MTSS1	124557681-124557849	124556232-124556405	124562782-124562992	cluster_9
ZMIZ1	79310924-79311184	79307405-79307571	79312642-79316519	cluster_9
C1orf43	154219836-154219960	154214457-154214574	154220342-154220637	cluster_9
DNM2	10797380-10797518	10796061-10796199	10798486-10798572	cluster_9
COPS5	67061846-67062024	67059416-67059445	67062106-67062153	cluster_9
C1RL	7108251-7108530	7101605-7102087	7109110-7109238	cluster_9
REPS1	138926401-138926478	138921037-138921124	138929977-138929997	cluster_9
MRPS31P4	52629219-52629359	52627438-52627578	52637305-52637446	cluster_9
MRPS18A	43675202-43675252	43671303-43671906	43675494-43675617	cluster_9
CAMKK2	121248606-121248861	121245140-121245240	121249787-121249874	cluster_9
KIFC3	57785464-57785666	57772223-57772288	57790930-57791066	cluster_9
BBX	107789787-107789876	107778371-107778519	107791240-107791299	cluster_9
PPFIA1	70382088-70382158	70378030-70378195	70383003-70384387	cluster_9
TXNDC11	11700452-11700564	11698125-11698325	11721577-11721670	cluster_9
FIP1L1	53391430-53391498	53391009-53391139	53399730-53399839	cluster_9
ZDHHC3	44926702-44926847	44917409-44918143	44929306-44929436	cluster_9
AOX1	200611387-200611493	200609321-200609414	200612609-200612793	cluster_9
WIPF1	174597601-174597858	174585523-174585611	174623399-174623508	cluster_9
TRAPPC13	65655636-65655653	65652501-65652545	65658368-65658501	cluster_9
CD47	108050578-108050602	108047079-108047292	108051939-108051970	cluster_9
ZNF573	37773661-37773751	37771564-37771696	37779544-37779553	cluster_9
TRIM68	4605079-4605561	4603241-4603340	4608027-4608138	cluster_9
MADD	47326738-47327025	47324471-47324577	47328658-47328704	cluster_9
OSBPL9	51756320-51756815	51750145-51750195	51760690-51760780	cluster_9
AC008443.5	181193342-181193467	181191924-181192016	181194234-181194428	cluster_9
LSM14B	62127585-62127701	62126304-62126439	62129785-62129952	cluster_9
DOP1A	83113323-83113421	83110125-83110314	83118888-83118987	cluster_9
BNIP2	59668103-59668138	59665350-59665442	59668892-59668949	cluster_9
CLASP1	121409024-121409047	121407471-121407715	121410866-121410969	cluster_9
HNRNPDL	82425563-82425667	82424629-82424883	82426037-82426129	cluster_9
SNHG28	159840711-159840866	159837917-159838027	159841126-159841235	cluster_9
HNRNPDL	82425566-82425667	82424631-82424883	82426037-82426129	cluster_9
LRCH3	197858834-197858905	197854392-197854445	197865423-197865471	cluster_9
SNHG28	159840769-159840866	159837918-159838027	159841126-159841235	cluster_9
BBOF1	74046060-74046130	74040565-74040645	74055584-74055685	cluster_9
CDC42SE1	151056656-151056786	151055583-151055993	151059483-151059574	cluster_9
TMPO	98544951-98545061	98537475-98537572	98546359-98546447	cluster_9
FOXRED1	126274931-126275021	126273336-126273454	126275327-126275428	cluster_9
STARD4	111501962-111502088	111500147-111501116	111506330-111506379	cluster_9
C12orf73	103953414-103953534	103950202-103951630	103954875-103954968	cluster_9
G6PC3	44074684-44074770	44074160-44074266	44075310-44075451	cluster_9
ZWILCH	66508746-66508892	66505083-66505391	66513988-66514083	cluster_9
NAP1L1	76060138-76060270	76056033-76056161	76074203-76074239	cluster_9
FLNB	58131927-58132019	58130741-58130908	58132808-58132931	cluster_9
AP006621.3	778113-778218	777608-777695	780243-780381	cluster_9
TMBIM1	218281914-218282181	218280110-218280126	218285763-218285934	cluster_9
DOCK9	98845329-98845372	98837494-98837609	98845924-98846060	cluster_9
IQSEC1	12902773-12902822	12897043-12901522	12908349-12908525	cluster_9
ARID1B	157150725-157150853	157148624-157148951	157167040-157167185	cluster_9
RBM41	107088627-107088839	107069310-107069402	107115352-107115454	cluster_9
SCRIB	143807552-143807614	143806924-143807013	143808609-143809025	cluster_9
TTC7A	47021862-47021979	47011331-47011435	47023408-47023465	cluster_9
RBM41	107088735-107088839	107069310-107069402	107115352-107115454	cluster_9
KLC1	103684986-103685036	103679384-103679545	103693553-103693953	cluster_9
SS18L1	62154281-62154465	62143795-62143889	62158672-62158942	cluster_9
MACF1	39436482-39436490	39435558-39435761	39437777-39438008	cluster_9
SLC25A13	96234802-96234917	96208838-96208977	96277196-96277338	cluster_9
ARHGAP17	24927684-24927732	24919395-24920260	24929613-24929660	cluster_9
SCAPER	76795241-76795440	76774855-76775117	76800248-76800267	cluster_9
TCAF1	143881923-143882099	143876108-143876622	143882736-143882883	cluster_9
ZNF559	9337796-9337858	9324252-9324780	9338494-9338582	cluster_9
FCSK	70469152-70469323	70468849-70468968	70470314-70470426	cluster_9
MBD1	50273124-50273426	50272848-50272955	50273564-50273863	cluster_9
CDC42SE1	151055885-151055993	151055016-151055126	151056656-151056786	cluster_9
DMPK	45770971-45771008	45769709-45770640	45771350-45771396	cluster_9
DMPK	45770767-45771056	45770510-45770640	45771350-45771396	cluster_9
ZNF532	58865304-58865385	58862600-58863166	58865470-58865579	cluster_9
COA1	43665658-43665722	43650612-43650712	43729429-43729505	cluster_9
MEG3	100831016-100831094	100829034-100829749	100831421-100831534	cluster_9
EMP3	48326536-48326922	48325608-48325610	48329352-48329439	cluster_9
ZMYM4	35295927-35295988	35268709-35269089	35325360-35325405	cluster_9
BCLAF3	19935809-19935898	19929785-19929940	19937418-19937532	cluster_9
AP3S2	89889049-89889136	89871475-89871546	89893881-89894028	cluster_9
AP001931.2	57806461-57806478	57805882-57806035	57806915-57806983	cluster_9
KDM4C	7105402-7105500	7103685-7103870	7128066-7128236	cluster_9
CFAP410	44334061-44335804	44333033-44333262	44337649-44337667	cluster_9
F3	94532321-94532480	94529173-94530596	94533090-94533268	cluster_9
NOL9	6541830-6541927	6533280-6533441	6549571-6549698	cluster_9
C20orf194	3326197-3326281	3324892-3324968	3330646-3330682	cluster_9
POC1B	89459638-89459718	89425161-89425379	89466770-89466922	cluster_9
RDH5	55721689-55721947	55720367-55720517	55723834-55724049	cluster_9
FAM24B	122850424-122850520	122849096-122849439	122855645-122855786	cluster_9
ZNF532	58865304-58865385	58863604-58863750	58865470-58865579	cluster_9
CSNK1G3	123595039-123595134	123591319-123591414	123604724-123604830	cluster_9
TMEM241	23371422-23371470	23370216-23370261	23373712-23373763	cluster_9
FAM24B	122850424-122850550	122849078-122849439	122855645-122855786	cluster_9
R3HDM1	135616152-135616193	135604806-135605016	135616668-135616757	cluster_9
LINC01358	59022984-59023117	59021488-59021577	59032861-59033063	cluster_9
NEK1	169508769-169508852	169508248-169508331	169537809-169537911	cluster_9
RBM12B	93740629-93740696	93737307-93737355	93740881-93740956	cluster_9
ACOX1	75960215-75960375	75957421-75957566	75973625-75973785	cluster_9
ATG16L1	233273721-233273777	233272966-233273052	233274676-233274778	cluster_9
CLSTN1	9756481-9756510	9755114-9755309	9773272-9773394	cluster_9
TUFT1	151562091-151562165	151540309-151540426	151562585-151562686	cluster_9
PUF60	143827385-143827699	143824313-143824399	143828984-143829044	cluster_9
TEAD1	12878889-12878900	12864686-12864748	12879708-12879842	cluster_9
WDR53	196566877-196567307	196560996-196561491	196568519-196568554	cluster_9
AUTS2	70768024-70768068	70766114-70766334	70771549-70771644	cluster_9
VEGFA	43781956-43782052	43778889-43778918	43784541-43784562	cluster_9
EPB41L1	36214357-36214440	36212272-36212376	36221864-36221934	cluster_9
ITGA7	55700262-55700383	55698710-55698917	55700899-55701154	cluster_9
ITGA7	55700262-55700626	55698710-55698917	55700899-55701154	cluster_9
ITGA7	55700262-55700703	55698710-55698917	55700899-55701154	cluster_9
FBXL12	9813231-9813274	9810267-9811717	9814138-9814342	cluster_9
LZTS3	3167799-3167961	3166705-3167181	3173455-3173546	cluster_9
EPB41L1	36214360-36214440	36212272-36212376	36221864-36221944	cluster_9
DCN	91179362-91179686	91178342-91178585	91182655-91182824	cluster_9
NSA2	74772313-74772421	74770631-74770810	74776604-74780113	cluster_9
AC000120.4	92244902-92245134	92242034-92242137	92245790-92245924	cluster_9
AC004980.1	76615494-76615663	76551464-76551522	76621116-76621388	cluster_9
AC004980.1	76615490-76615663	76551464-76551522	76621116-76621388	cluster_9
ACAD10	111729806-111729956	111721671-111721739	111733923-111734068	cluster_9
TMEM161B-AS1	88282042-88282106	88269468-88270585	88436273-88436674	cluster_9
FN1	215393078-215393203	215391632-215391814	215394528-215394719	cluster_10
NDST1	150518798-150518919	150497778-150497979	150520868-150521102	cluster_10
KLC1	103692359-103692425	103679398-103679545	103693553-103693634	cluster_10
OSBPL3	24849069-24849176	24842279-24842413	24852504-24852634	cluster_10
COPZ2	48028472-48028510	48026167-48026475	48029137-48029176	cluster_10
MAP4K4	101863827-101864051	101860825-101860986	101864930-101865003	cluster_10
MAP4K4	101863821-101864051	101860825-101860986	101864930-101865003	cluster_10
MEAF6	37496547-37496604	37495874-37495918	37496707-37496736	cluster_10
MAP4K4	101863821-101864051	101859643-101859864	101864930-101865003	cluster_10
ALPK3	84823330-84823368	84816680-84817595	84827484-84827605	cluster_10
KIF13A	17771114-17771218	17770365-17770787	17771908-17772059	cluster_10
CSNK1D	82245976-82246034	82242673-82244831	82248875-82249496	cluster_10
RREB1	7240438-7240602	7228997-7231907	7246424-7247221	cluster_10
ABI3BP	100862838-100862909	100862311-100862385	100864833-100864907	cluster_10
ABI3BP	100864002-100864076	100862311-100862385	100864833-100864907	cluster_10
MFF	227347343-227347384	227342745-227342819	227352514-227352573	cluster_10
COL6A3	237378636-237379235	237376772-237377344	237380915-237381499	cluster_10
THOC5	29531078-29531110	29529162-29529239	29531831-29531963	cluster_10
BIRC6	32435496-32435585	32433644-32433804	32436053-32436184	cluster_10
FN1	215380811-215381080	215379130-215379317	215382212-215382325	cluster_10
LINC01358	59022984-59023117	59021488-59021577	59042172-59042230	cluster_10
PSAP	71823888-71823893	71821876-71822007	71825837-71825893	cluster_10
MEG3	100832512-100832641	100829034-100829749	100836167-100836300	cluster_10
SYTL2	85711113-85711232	85709331-85709500	85718790-85719168	cluster_10
ZNF326	90007345-90007750	90005003-90005092	90010088-90010286	cluster_10
ARHGAP17	24927684-24927732	24919395-24920260	24930784-24931160	cluster_10
SPTAN1	128609651-128609665	128609122-128609284	128611714-128611845	cluster_10
TRERF1	42263260-42263568	42259339-42259723	42264704-42264854	cluster_10
TRERF1	42263320-42263568	42259339-42259723	42264704-42264854	cluster_10
ZMYM5	19837656-19837821	19835477-19835689	19851355-19852190	cluster_10
ABI3BP	100820220-100820303	100808161-100808235	100821054-100821113	cluster_10
CALD1	134935688-134935765	134932988-134934077	134941092-134941237	cluster_10
TMEM126A	85654041-85654234	85650249-85650341	85655594-85655708	cluster_10
ST6GALNAC6	127890656-127890861	127887484-127887591	127894512-127894691	cluster_10
POLM	44076509-44076629	44073783-44074025	44078740-44078811	cluster_10
AHI1	135495814-135495898	135492228-135492291	135497583-135497649	cluster_10
AFMID	78202495-78202751	78190970-78191060	78206911-78207052	cluster_10
CXorf38	40647007-40647135	40639009-40639128	40647305-40647561	cluster_10
AFMID	78202703-78202751	78190970-78191060	78206911-78207187	cluster_10
AFMID	78202476-78202751	78190970-78191060	78206911-78207052	cluster_10
MINDY3	15838228-15838279	15837204-15837318	15841426-15841599	cluster_10
MTA1	105466707-105466742	105465334-105466578	105469467-105469498	cluster_10
SUN1	848418-848615	843341-843520	851384-851482	cluster_10
CSNK1D	82245976-82246039	82244301-82244831	82248875-82249014	cluster_10
ZNF655	99561888-99561973	99560507-99560695	99571260-99571571	cluster_10
COL8A1	99691399-99691568	99675660-99675721	99703307-99703618	cluster_10
RNF146	127282287-127282395	127280231-127280340	127285208-127285348	cluster_10
NAV2	20082592-20082600	20080064-20080209	20083007-20083179	cluster_10
ROBO3	124877161-124877309	124876822-124876932	124877519-124877796	cluster_10
PGF	74946213-74946275	74941834-74942733	74946379-74946408	cluster_10
PGF	74946213-74946306	74941834-74942733	74946379-74948215	cluster_10
SYTL2	85711113-85711232	85709331-85709500	85714413-85714507	cluster_10
NF2	29683020-29683079	29681439-29681601	29694752-29694811	cluster_10
RBCK1	420871-421006	419558-419731	422127-422238	cluster_10
HEMK1	50577826-50577875	50577509-50577573	50579844-50579939	cluster_10
DCAF6	168015781-168015951	168004533-168004793	168022988-168023047	cluster_10
IL15	141688822-141689035	141656186-141656307	141719366-141719476	cluster_10
QDPR	17490667-17490745	17487179-17487236	17501719-17501859	cluster_10
WNK1	880721-880999	878212-878361	881692-881789	cluster_10
SMARCC2	56164303-56164368	56162983-56163765	56164648-56164731	cluster_10
HCFC1R1	3023474-3023548	3023233-3023361	3023847-3024273	cluster_10
AFG3L1P	89978810-89978878	89977605-89977802	89980242-89980336	cluster_10
ARL4A	12687635-12687728	12686856-12687043	12688169-12688914	cluster_10
SYTL2	85717483-85717530	85711113-85711232	85718790-85718843	cluster_10
RBCK1	420907-421031	419558-419731	422127-422238	cluster_10
ROBO3	124877267-124877309	124876826-124876932	124877519-124877658	cluster_10
SYTL2	85710885-85711232	85709467-85709500	85714413-85714507	cluster_10
KANK2	11196050-11196227	11194504-11194590	11197485-11197530	cluster_10
TPM1	63061618-63061788	63061198-63061273	63062215-63062277	cluster_10
PHLDB1	118644647-118644691	118644072-118644174	118645356-118645650	cluster_10
YIPF1	53889244-53889463	53888907-53888986	53889713-53889780	cluster_10
BMP1	22201118-22201535	22197240-22197420	22201803-22201928	cluster_10
BMP1	22201118-22201340	22197240-22197420	22201803-22201928	cluster_10
KLC1	103692359-103692425	103686863-103687211	103693553-103693634	cluster_10
TCF3	1615285-1615520	1612207-1612433	1615686-1615804	cluster_10
TBC1D14	7009877-7009948	7006632-7006726	7010653-7010777	cluster_10
MAP4K4	101860825-101860986	101859643-101859864	101863821-101864051	cluster_10
UCKL1	63943653-63944021	63941110-63941208	63944397-63944458	cluster_10
TCF3	1612207-1612430	1610965-1611849	1615285-1615821	cluster_10
TCF3	1612207-1612433	1609290-1611849	1615285-1615485	cluster_10
TCF3	1612207-1612475	1609290-1611849	1615285-1615821	cluster_10
METTL22	8644529-8644725	8642463-8642565	8646108-8646218	cluster_10
RFFL	35021371-35021784	35017523-35017606	35026374-35026568	cluster_10
KDM4B	5119118-5119219	5110622-5110818	5119653-5119682	cluster_10
MFF	227342745-227342819	227340292-227340380	227352514-227352573	cluster_10
STX3	59797283-59797396	59795372-59795482	59800855-59802708	cluster_10
RNF146	127282287-127282395	127280231-127280340	127286050-127286084	cluster_10
DNM1L	32738264-32738296	32737105-32737161	32740064-32740240	cluster_10
ANKRD10	110900530-110900694	110893197-110893263	110906033-110906124	cluster_10
SYPL2	109477818-109478009	109476776-109476977	109479378-109482134	cluster_10
ANKRD10	110900530-110900661	110892957-110893263	110906033-110906124	cluster_10
AP1G1	71767877-71767885	71765489-71765584	71769623-71769699	cluster_10
RNF114	49941583-49941711	49936377-49936552	49945382-49945488	cluster_10
NDUFA2	140645629-140645725	140638740-140639256	140647256-140647362	cluster_10
SEC11A	84687625-84687774	84670725-84670782	84716025-84716063	cluster_10
SLC8A1	40170281-40170349	40164854-40164984	40174825-40174842	cluster_10
SMTN	31096738-31097060	31095560-31095609	31097269-31097338	cluster_10
TRIP10	6746029-6746196	6744800-6744994	6746452-6746561	cluster_10
PALLD	168925233-168925278	168924945-168925078	168926213-168928441	cluster_10
TPM3	154172029-154172104	154171413-154171488	154172908-154172978	cluster_10
MAP4K4	101863827-101864051	101859736-101859864	101864930-101865003	cluster_10
MAP4K4	101863932-101864051	101859736-101859864	101864930-101865003	cluster_10
STX3	59797283-59797396	59795372-59795482	59803218-59803300	cluster_10
SMG7	183547103-183547252	183545966-183546337	183549208-183549288	cluster_10
TAF1A	222579759-222579890	222577445-222577643	222584128-222584297	cluster_10
AHI1	135495814-135495898	135492228-135492291	135497188-135497249	cluster_10
MDM4	204537430-204537497	204532191-204532246	204538209-204538308	cluster_10
MFSD8	127921860-127921982	127921524-127921771	127930683-127930817	cluster_10
IAH1	9475999-9476039	9474578-9474647	9478254-9478370	cluster_10
BIN1	127057473-127057601	127050802-127050912	127059011-127059155	cluster_10
NAAA	75914868-75914985	75913660-75914338	75918761-75918789	cluster_10
AC020915.5	58277183-58277420	58246746-58246794	58285717-58286807	cluster_10
NASP	45607321-45608337	45606482-45606591	45613169-45613248	cluster_10
NASP	45607321-45607686	45606482-45606591	45613169-45613248	cluster_10
ABI3BP	100812467-100812523	100811728-100811799	100832264-100832350	cluster_10
CC2D2A	15479219-15479328	15478723-15478806	15480704-15480827	cluster_10
CC2D2A	15479223-15479328	15478723-15478806	15480704-15480827	cluster_10
PABPC1L	44938674-44938748	44938045-44938191	44939126-44939184	cluster_10
RNH1	504824-505050	502062-502249	506609-506821	cluster_10
RNH1	504824-505022	502062-502249	506609-506821	cluster_10
RNH1	504824-504972	502062-502249	506609-506821	cluster_10
RNH1	504824-505001	502062-502249	506609-506821	cluster_10
RNH1	504824-505046	502062-502249	506609-506821	cluster_10
ATP6V1H	53811164-53811217	53801799-53801896	53814662-53814766	cluster_10
APOM	31656472-31656633	31652416-31652551	31657225-31657298	cluster_10
PDLIM7	177491807-177491925	177491404-177491420	177492405-177492435	cluster_10
ENOSF1	677743-677872	675321-675402	683246-683380	cluster_10
TTC3	37158131-37158203	37157161-37157214	37159699-37159745	cluster_10
NAV3	78121940-78122428	78119237-78119945	78127167-78127208	cluster_10
HECTD1	31113877-31114059	31113277-31113484	31114286-31114340	cluster_10
SLC44A2	10642897-10643021	10642367-10642451	10643279-10644130	cluster_10
ABI3BP	100825785-100825844	100808161-100808235	100828393-100828452	cluster_10
ABHD11	73737069-73737391	73736663-73736691	73737562-73737735	cluster_10
ABHD11	73736915-73737391	73736663-73736691	73737562-73737735	cluster_10
ABHD11	73736989-73737391	73736663-73736691	73737562-73737735	cluster_10
RSPH3	158983662-158983807	158982485-158982688	158993839-158993926	cluster_10
WASHC2A	50127160-50127222	50126057-50126179	50127583-50127795	cluster_10
BIN1	127051172-127051243	127050802-127050912	127059011-127059155	cluster_10
SUN1	848418-848615	843341-843520	849923-850033	cluster_10
TMEM14B	10751137-10751234	10749665-10749698	10756467-10756615	cluster_10
MGME1	17972707-17972751	17970031-17970130	17975684-17975903	cluster_10
CEP95	64516723-64516828	64514229-64514358	64519321-64519436	cluster_10
UIMC1	176968555-176968755	176958093-176958154	176969601-176969706	cluster_10
ZNF266	9418766-9418895	9418505-9418631	9419217-9419299	cluster_10
ST3GAL1	133545774-133545926	133499135-133499189	133571693-133571887	cluster_10
AP000769.1	65455437-65455581	65455258-65455331	65455694-65455819	cluster_10
ZNF266	9418766-9419143	9418505-9418631	9419217-9419299	cluster_10
PPIP5K2	103186320-103186439	103184672-103184744	103187314-103187376	cluster_10
ARIH2	48945136-48945181	48918821-48918998	48961612-48961679	cluster_10
MLLT10	21682225-21682257	21681332-21681376	21713772-21713950	cluster_10
ST20-MTHFS	79907629-79907684	79889093-79889354	79923452-79923744	cluster_10
EMP3	48327521-48327950	48325347-48325610	48329352-48329492	cluster_10
EMP3	48327521-48327605	48325347-48325610	48329352-48329492	cluster_10
TOM1L2	17857769-17857855	17850893-17850952	17861476-17861551	cluster_10
APOM	31656472-31656626	31652416-31652551	31657225-31657298	cluster_10
RIOX2	97949780-97950012	97947416-97947449	97950786-97950888	cluster_10
MAP4K4	101860825-101860986	101859643-101859864	101863827-101864051	cluster_10
DMTF1	87163239-87163332	87154390-87154528	87163495-87163539	cluster_10
ANKRD10	110900273-110900694	110893197-110893263	110906033-110906124	cluster_10
TSEN2	12532662-12532773	12529762-12531659	12539161-12539623	cluster_10
WASHC2C	45786612-45786674	45785509-45785631	45787035-45787247	cluster_10
BCL2L2-PABPN1	23308816-23308932	23307760-23308199	23319735-23319816	cluster_10
LAMA2	129443063-129443068	129440816-129440998	129445667-129445821	cluster_10
RAD18	8948509-8948570	8946952-8947290	8958920-8959001	cluster_10
PRUNE2	76624929-76625058	76614450-76614600	76629192-76629290	cluster_10
SETD5	9429569-9430051	9428925-9429009	9433845-9433950	cluster_10
SETD5	9429831-9430051	9428925-9429009	9433845-9433950	cluster_10
SMPDL3A	122803664-122803833	122796824-122796968	122804909-122805089	cluster_10
KCNMA1	76974487-76974573	76969974-76970067	77011967-77012043	cluster_10
CEP70	138572859-138572914	138571266-138571356	138591854-138591956	cluster_10
MEF2C	88761269-88761328	88760988-88761125	88804598-88804801	cluster_10
TAF1A	222579759-222579872	222577445-222577643	222584128-222584297	cluster_10
IDH3B	2658638-2658837	2658395-2658522	2659525-2659585	cluster_10
IDH3B	2658759-2658837	2658395-2658522	2659525-2659585	cluster_10
IDH3B	2658627-2658837	2658395-2658522	2659525-2659585	cluster_10
ARHGAP39	144537721-144537813	144534129-144534202	144545249-144545810	cluster_10
BIN1	127051154-127051239	127050802-127050912	127059011-127059155	cluster_10
ZNF266	9418766-9419131	9418505-9418631	9419217-9419299	cluster_10
MAP4K3	39307943-39308005	39299743-39299801	39309461-39309519	cluster_10
HSF2	122427903-122427956	122423581-122423686	122431430-122431514	cluster_10
CBWD2	113471033-113471089	113462408-113462494	113482177-113482228	cluster_10
THAP9-AS1	82895692-82895774	82893009-82894847	82897989-82898062	cluster_10
GOLIM4	168040786-168040863	168036836-168036994	168041392-168041474	cluster_10
MAP4	47909038-47912421	47877417-47877523	47914817-47914939	cluster_10
AC004997.1	30288706-30288776	30287373-30287560	30292773-30292851	cluster_10
DLG1	197076582-197076682	197075837-197075870	197081051-197081117	cluster_10
DHX32	125885365-125885676	125880543-125881071	125896218-125896436	cluster_10
MYL6B	56158902-56158920	56158684-56158711	56159587-56159647	cluster_10
ITGB1	32907063-32907143	32900319-32901635	32908368-32908503	cluster_10
GNPAT	231250964-231251143	231241216-231241456	231258222-231258309	cluster_10
MBNL1	152446704-152446757	152445282-152445539	152447725-152447773	cluster_10
FMN1	33064957-33065074	33008014-33008075	33119249-33119381	cluster_10
ZFAND4	45624583-45624637	45618140-45618260	45625951-45627105	cluster_10
KIAA1324L	86947727-86947922	86944899-86945046	86964904-86965024	cluster_10
HSD11B1L	5684993-5685119	5684819-5684905	5686900-5686991	cluster_10
ZEB1	31387124-31387266	31320606-31320698	31461037-31461237	cluster_10
SH3YL1	233119-233229	231137-231191	234160-234272	cluster_10
LINC00680	57949904-57950011	57948918-57949068	57959028-57959111	cluster_10
SH3YL1	233153-233229	231137-231191	234160-234272	cluster_10
ADGRB2	31742838-31743002	31742053-31742217	31744648-31744731	cluster_10
SAMD9L	93145909-93146040	93145385-93145532	93148194-93148345	cluster_10
DST	56468982-56468996	56466078-56466195	56469883-56469957	cluster_11
BIN1	127068163-127068255	127066696-127066743	127068924-127069031	cluster_11
RALGAPA1	35688459-35688564	35686542-35686666	35689836-35690003	cluster_11
SPAG9	50975863-50975884	50974771-50974947	50977108-50977221	cluster_11
FMNL3	49658442-49658528	49657082-49657190	49661966-49662049	cluster_11
FGFR1	38429682-38429965	38427921-38428435	38457356-38457534	cluster_11
TNNT2	201369816-201369863	201368162-201368222	201372027-201372155	cluster_11
FGFR1	38429682-38429756	38427921-38428435	38457356-38457534	cluster_11
MBNL2	97366475-97366553	97357482-97357635	97391322-97391599	cluster_11
TNNT2	201369793-201369842	201368162-201368222	201372027-201372155	cluster_11
INTS11	1319194-1319433	1315560-1315618	1320456-1320529	cluster_11
PLA2G6	38128269-38128420	38126371-38126449	38129454-38129562	cluster_11
NCOR2	124327409-124327673	124326123-124326370	124330845-124330898	cluster_11
NCOR2	124327409-124327479	124326123-124326370	124330845-124330898	cluster_11
NCOR2	124327409-124327617	124326123-124326370	124330845-124330898	cluster_11
AC119427.2	201369816-201369863	201368162-201368227	201372027-201372041	cluster_11
MTSS2	70666340-70666612	70664920-70665096	70674306-70674528	cluster_11
TNNT2	201369793-201370223	201368162-201368222	201372027-201372155	cluster_11
AC119427.2	201369816-201369827	201368162-201368227	201372027-201372041	cluster_11
TPM2	35684732-35684875	35684488-35684550	35685064-35685139	cluster_11
MYL6	56160604-56160670	56160243-56160320	56161387-56161550	cluster_11
NPRL3	123507-123545	119126-119255	124937-125073	cluster_11
NPRL3	123213-123545	119126-119255	124937-125073	cluster_11
ANKRD44	196992773-196992808	196986675-196990927	196993583-196993638	cluster_11
GYS1	48982262-48982375	48981530-48981636	48985461-48985474	cluster_11
ATG16L2	72826706-72826823	72826518-72826589	72828359-72828508	cluster_11
ENAH	225517196-225517329	225514596-225514900	225519198-225519565	cluster_11
HP1BP3	20780272-20780540	20779836-20779911	20787195-20787307	cluster_11
SCARB1	124782683-124782808	124776856-124778586	124786357-124786503	cluster_11
TBC1D14	7006632-7006726	7001145-7001251	7010653-7010777	cluster_11
NCOR2	124327557-124327633	124326191-124326370	124330845-124330898	cluster_11
NUMA1	72012428-72012442	72010786-72010854	72012895-72012926	cluster_11
SH3YL1	262631-262786	260085-260702	263211-263368	cluster_11
HP1BP3	20780272-20780540	20779836-20779911	20786649-20786652	cluster_11
PPFIBP1	27677064-27677096	27676428-27676599	27679486-27679639	cluster_11
FGFR4	177090651-177090653	177089603-177089693	177090745-177090825	cluster_11
NDUFV3	42903182-42903543	42896927-42897047	42908864-42913304	cluster_11
MEG3	100836042-100836075	100831016-100831094	100836167-100836300	cluster_11
GBAP1	155218367-155218479	155217964-155218049	155218848-155218874	cluster_11
AC119427.2	201372027-201372063	201368162-201368227	201372145-201372155	cluster_11
ALG13	111687887-111688048	111684965-111685103	111708027-111708393	cluster_11
XG	2806701-2806745	2797310-2797360	2808185-2808220	cluster_11
CHD3	7894433-7894488	7894115-7894265	7894917-7895150	cluster_11
CSNK1G3	123605315-123605362	123604724-123604830	123614342-123614455	cluster_11
HDLBP	241268954-241269066	241268477-241268541	241269201-241269295	cluster_11
DDX5	64500675-64500882	64500185-64500326	64502010-64502069	cluster_11
FGFR4	177090335-177090650	177089550-177089693	177090745-177091096	cluster_11
LSM14B	62127585-62127758	62126304-62126439	62129785-62129952	cluster_11
AC079447.1	99206634-99206757	99195573-99195756	99215998-99216114	cluster_11
CARM1	10921375-10921489	10921050-10921127	10921615-10923075	cluster_11
ZKSCAN3	28359525-28359901	28349947-28350067	28361324-28361471	cluster_11
AC119427.2	201368162-201368227	201367405-201367797	201372027-201372035	cluster_11
MFF	227347248-227347384	227340292-227340380	227352514-227352573	cluster_11
MFF	227347208-227347384	227340292-227340380	227352514-227352573	cluster_11
SPEG	219444882-219445161	219444657-219444742	219447974-219448158	cluster_11
MORF4L2	103684681-103685178	103678499-103678600	103686631-103686818	cluster_11
ZKSCAN3	28359525-28360001	28349947-28350067	28361324-28361471	cluster_11
CCNL2	1388492-1388767	1387954-1388065	1388950-1389047	cluster_11
YJEFN3	19533104-19533326	19532632-19532740	19535034-19535144	cluster_11
LSP1	1879835-1879935	1869642-1869729	1880087-1880224	cluster_11
PGAP2	3823883-3824139	3808541-3808651	3824270-3824862	cluster_11
ETV7	36375830-36376035	36373453-36373578	36385534-36385669	cluster_11
SYTL2	85711109-85711232	85709467-85709500	85718790-85719168	cluster_11
GLRX3	130183285-130183625	130180185-130180321	130183868-130184521	cluster_11
MYBPH	203174497-203174596	203171952-203172040	203175327-203175461	cluster_11
VEGFA	43781956-43782085	43778889-43778918	43784541-43786487	cluster_11
ZDHHC16	97453799-97453845	97453530-97453663	97454714-97454799	cluster_11
IDH3B	2658627-2658846	2658395-2658522	2659525-2659585	cluster_11
SUZ12P1	30735033-30735097	30709608-30709811	30743301-30743369	cluster_11
ACOX1	75960215-75960433	75957421-75957566	75973625-75973785	cluster_11
CAPN3	42408211-42408326	42404785-42405943	42409303-42409380	cluster_11
GPC2	100175572-100175607	100173458-100174765	100176207-100176365	cluster_11
NLRC5	57055436-57055514	57055032-57055094	57058065-57058148	cluster_11
HOMER3-AS1	18945212-18945343	18940235-18940624	18946081-18946228	cluster_11
CREM	35188200-35188388	35179134-35179276	35201451-35201486	cluster_11
ITGA7	55699870-55699905	55698710-55698917	55700262-55700393	cluster_11
LPAR1	111036122-111036201	110972073-110972220	111038167-111038458	cluster_11
HOMER3-AS1	18945212-18945307	18940235-18940624	18946081-18946228	cluster_11
ZNF326	90007647-90007750	90005003-90005092	90010088-90010286	cluster_11
HEXIM2	45161831-45162031	45160730-45160943	45162488-45162635	cluster_11
PCBP1-AS1	70083538-70083634	70059643-70059680	70085547-70086993	cluster_11
SCO2	50525748-50525918	50523906-50524424	50526001-50526145	cluster_11
VPS39	42192066-42192098	42191496-42191560	42199896-42199961	cluster_11
AC104532.1	5908824-5909138	5904841-5905081	5914385-5914489	cluster_11
FASTKD1	169569184-169569273	169563225-169563350	169571653-169572171	cluster_11
SCO2	50525442-50525918	50523596-50524424	50526001-50526145	cluster_11
AC004076.1	57475660-57475786	57456126-57456182	57476634-57476672	cluster_11
BCL6	187736090-187736578	187734869-187734907	187745410-187745725	cluster_11
NPRL3	123507-123545	119126-119255	130522-130591	cluster_11
P2RX6	21016036-21016092	21015190-21015338	21022942-21023035	cluster_11
CLUHP3	31705890-31706034	31705672-31705792	31706891-31707422	cluster_11
FAM118A	45327849-45328063	45323175-45323427	45330603-45330731	cluster_11
PAXIP1-AS2	154944537-154944620	154944027-154944398	154946360-154946493	cluster_11
SLC25A3	98595832-98595848	98595433-98595557	98597856-98598035	cluster_11
MAST2	46000959-46001096	45997724-45997799	46002805-46002883	cluster_11
SLC66A1L	157578279-157578431	157571955-157572043	157600193-157601233	cluster_11
AC104532.1	5908824-5909185	5904841-5905081	5914385-5914489	cluster_11
LINC00174	66427949-66428040	66411615-66411702	66429679-66429757	cluster_11
PGAP2	3823883-3824139	3811250-3811424	3824270-3824862	cluster_11
AC104532.1	5908824-5909136	5904841-5905081	5914385-5914489	cluster_11
C1orf43	154219836-154219949	154214457-154214574	154220342-154220637	cluster_11
FAM228B	24139370-24139450	24135119-24135187	24167627-24167669	cluster_11
TNRC6A	24758339-24758599	24750726-24750813	24776933-24777358	cluster_11
ZNF852	44506746-44506926	44502965-44503056	44510553-44510636	cluster_11
SUZ12P1	30735033-30735097	30731706-30732123	30743301-30743369	cluster_11
PPP2R1B	111737448-111737569	111726908-111727057	111742053-111742144	cluster_11
ADAMTS7P4	85319858-85319995	85315365-85315585	85330078-85330329	cluster_11
CDC42SE1	151055846-151055993	151055016-151055126	151056656-151056786	cluster_11
CFAP69	90303994-90304106	90299867-90300059	90304744-90304753	cluster_11
NSUN5P2	72949313-72949468	72948892-72949102	72949846-72949961	cluster_11
ZFYVE21	103729793-103730274	103729091-103729182	103732620-103732762	cluster_11
PICALM	85978070-85978112	85976623-85976682	85981129-85981228	cluster_11
SLC25A27	46676550-46676743	46671126-46671228	46677611-46677734	cluster_11
MAP3K4	161098260-161098427	161097166-161097176	161101892-161101992	cluster_11
TNNT2	201369793-201369845	201368162-201368222	201372027-201372041	cluster_11
SCO2	50525523-50525918	50523906-50524424	50526001-50526145	cluster_11
SP110	230170621-230170761	230168918-230169237	230172066-230172174	cluster_11
PARD3	34336199-34336240	34331117-34331344	34337278-34337426	cluster_11
ETV7	36375871-36376035	36373453-36373578	36385534-36385669	cluster_11
LSP1	1880124-1880224	1871352-1871412	1883419-1883428	cluster_11
HMCN2	130428358-130428489	130427497-130427619	130429557-130429685	cluster_11
NCOR2	124327547-124327673	124326180-124326370	124330845-124330898	cluster_11
EMID1	29231282-29231682	29231020-29231140	29232256-29232345	cluster_11
NCOR2	124327547-124327617	124326180-124326370	124330845-124330898	cluster_11
EEF1B2	206160887-206161132	206160588-206160710	206161354-206161454	cluster_11
ADAMTS7P4	85326970-85327060	85315587-85315782	85330078-85330230	cluster_11
FN1	215392931-215392961	215391632-215391814	215394528-215394719	cluster_11
RPS10-NUDT3	34392264-34392763	34341862-34341972	34418369-34418424	cluster_11
SLC4A10	161977722-161977760	161976760-161976876	161983179-161983359	cluster_11
SMARCD1	50099800-50099900	50099487-50099565	50100054-50100318	cluster_11
SPATS2	49512862-49512905	49500070-49500205	49514555-49514613	cluster_11
ZBTB8A	32595054-32595409	32592931-32593754	32600268-32600990	cluster_11
EMID1	29254203-29254287	29243445-29243489	29255271-29255612	cluster_11
GSN	121300102-121300126	121268168-121268219	121301963-121302149	cluster_11
DLG4	7192945-7192975	7191267-7191358	7193483-7193584	cluster_11
ARMC10	103092477-103092653	103086869-103086937	103098299-103098683	cluster_11
CDC45	19514965-19515275	19514749-19514887	19516527-19516645	cluster_11
MTMR1	150712342-150712365	150699195-150699300	150718625-150718700	cluster_12
MDM1	68316581-68316610	68316078-68316253	68321347-68321446	cluster_12
SPAG9	50975863-50976016	50974771-50974947	50977108-50977221	cluster_12
ARHGAP33	35784495-35784706	35784172-35784317	35784953-35785106	cluster_12
MPPE1	11905738-11905953	11897526-11897620	11906203-11906309	cluster_12
ABCA2	137023838-137023840	137022941-137023052	137024143-137024236	cluster_12
MYO9A	71892965-71893180	71888004-71888116	71893679-71893778	cluster_12
FN1	215392931-215393092	215391632-215391814	215394528-215394719	cluster_12
FN1	215392931-215393095	215391632-215391814	215394528-215394719	cluster_12
FN1	215380811-215381092	215379130-215379317	215382212-215382325	cluster_12
ITGA7	55700262-55700672	55698710-55698917	55700899-55701154	cluster_12
NFE2L2	177323304-177323396	177311233-177311328	177334393-177334529	cluster_12
NFE2L2	177323239-177323396	177311233-177311328	177334393-177334529	cluster_12
MFF	227347226-227347380	227342745-227342819	227352514-227352573	cluster_12
PHACTR1	13184799-13185005	13182519-13182686	13205815-13206136	cluster_12
COA1	43650612-43650712	43647228-43648652	43665658-43665722	cluster_12
SEMA4F	74657853-74657951	74657565-74657624	74662732-74662825	cluster_12
MFF	227347226-227347380	227340292-227340380	227352514-227352573	cluster_12
SUN1	849520-849603	843341-843520	851384-851482	cluster_12
NEU3	74994509-74994720	74988933-74989154	75005413-75007084	cluster_12
FAM24B	122850389-122850520	122849096-122849439	122855645-122855786	cluster_12
PITPNM2	122989787-122989948	122988724-122988872	122990545-122990709	cluster_12
DCLK2	150253474-150253556	150249568-150249684	150256020-150256119	cluster_12
KLC1	103692340-103692425	103687081-103687211	103693553-103693634	cluster_12
FMNL2	152645434-152645480	152640791-152640914	152647796-152649826	cluster_12
ATXN2L	28836326-28836490	28835933-28836122	28836748-28837237	cluster_12
MEG3	100832512-100832641	100829034-100829749	100835739-100835879	cluster_12
EI24	125570104-125570190	125569280-125569577	125572458-125572569	cluster_12
EXD2	69209424-69209795	69191511-69191591	69228816-69229072	cluster_12
RAPGEF6	131450023-131450046	131446483-131446703	131453054-131453177	cluster_12
ZMIZ1	79310924-79310972	79307405-79307571	79312642-79316528	cluster_12
STRADA	63726638-63726695	63714006-63714108	63728358-63728413	cluster_12
ACOT9	23735919-23736246	23733172-23733217	23743125-23743290	cluster_12
SPIN1	88416644-88416766	88415607-88415699	88418778-88418951	cluster_12
ABCC10	43432142-43432294	43427968-43428139	43433235-43433360	cluster_12
FLNB	58141858-58141929	58138282-58138529	58142650-58142752	cluster_12
PHKA2	18900670-18900699	18897163-18897333	18901485-18901603	cluster_12
RBCK1	420871-421253	419558-419731	422127-422238	cluster_12
OARD1	41070076-41070129	41066788-41067437	41071132-41071276	cluster_12
MPPE1	11905738-11905953	11902749-11902856	11906203-11906309	cluster_12
SLC50A1	155136299-155136376	155135357-155135598	155137979-155138098	cluster_12
PSTPIP2	46024609-46024686	46015903-46015937	46039947-46040047	cluster_12
PALLD	168925233-168925278	168924945-168925078	168926218-168926487	cluster_12
PIF1	64822266-64822385	64821167-64821281	64822478-64822610	cluster_12
TCF7L2	113158667-113158717	113158021-113158069	113165555-113167678	cluster_12
FAHD2A	95410527-95410586	95402708-95402872	95412434-95412542	cluster_12
ZNF707	143691080-143691232	143690057-143690123	143691600-143691700	cluster_12
ZNF707	143691080-143691199	143690057-143690123	143691600-143691694	cluster_12
HOXA11-AS	27186109-27186263	27184507-27185084	27188601-27189169	cluster_12
GAL3ST4	100166502-100166831	100159244-100160959	100166971-100168112	cluster_12
DST	56468983-56468999	56466078-56466195	56469883-56469957	cluster_12
CD44	35198121-35198246	35189835-35190065	35208105-35208206	cluster_12
COL13A1	69875128-69875163	69872184-69872210	69878039-69878065	cluster_12
SYNE1	152145487-152145573	152143623-152143765	152148045-152148378	cluster_12
ITGA6	172501772-172502107	172497975-172498100	172504091-172506459	cluster_12
PIF1	64822266-64822390	64821167-64821281	64822478-64822610	cluster_12
ARHGAP33	35784495-35784849	35784172-35784317	35784953-35785106	cluster_12
MICAL3	17826451-17826516	17822947-17823060	17831854-17831927	cluster_12
LINC01111	76475946-76476226	76433641-76433751	76518800-76518874	cluster_12
LINC01111	76475946-76476040	76433641-76433751	76518800-76518874	cluster_12
FN1	215392931-215393026	215391632-215391814	215394528-215394719	cluster_12
FN1	215392931-215393245	215391632-215391814	215394528-215394719	cluster_12
FN1	215392931-215393154	215391632-215391814	215394528-215394719	cluster_12
FN1	215392931-215393200	215391632-215391814	215394528-215394719	cluster_12
AL592435.1	163319182-163319291	163306233-163306329	163321622-163321704	cluster_12
COL13A1	69932560-69932604	69930043-69930087	69935350-69935391	cluster_12
CRTC1	18774827-18774986	18771442-18771546	18775641-18775821	cluster_12
RPL5	92837456-92837632	92833545-92833660	92840551-92840639	cluster_12
SPAG4	35618087-35618130	35617520-35617840	35619195-35619310	cluster_12
KIFC3	57759125-57759606	57758217-57758909	57759728-57759836	cluster_12
LRRCC1	85109595-85109800	85107238-85107399	85110115-85110180	cluster_12
SLC16A3	82236697-82236844	82236129-82236231	82237138-82237282	cluster_12
SEPTIN10	109585725-109585838	109585126-109585321	109613798-109613927	cluster_12
ADGRG6	142440908-142440953	142438212-142438364	142443337-142446261	cluster_12
LINC01111	76475946-76476052	76433641-76433751	76518800-76518874	cluster_12
UROS	125789283-125789528	125788582-125789005	125794022-125794388	cluster_12
FOXM1	2865350-2865399	2864683-2864752	2866393-2866521	cluster_12
THOC3	175960116-175960132	175917873-175918172	175961051-175961151	cluster_12
LINC01111	76475946-76476044	76433641-76433751	76518800-76518874	cluster_12
ATG16L1	233273369-233273777	233272966-233273052	233274676-233274778	cluster_12
ARHGEF40	21087410-21087463	21087001-21087105	21087968-21088098	cluster_12
LINC01111	76475946-76476096	76433641-76433751	76518800-76518874	cluster_12
FN1	215380811-215380989	215379130-215379317	215382212-215382325	cluster_12
FN1	215380811-215381010	215379130-215379317	215382212-215382325	cluster_12
PRDM8	80185365-80185518	80184650-80184753	80191472-80191569	cluster_12
